# Supplementary material for: Evidence underscoring immunological and clinical pathological changes associated with Sarcoptes scabiei infection: synthesis and meta-analysis
Source: BMC Infect Dis. 2022 Jul 28;22:658. doi: 10.1186/s12879-022-07635-5 (PMC9335973; doi:10.1186/s12879-022-07635-5)
Supplement: Supplementary file 1 — Additional file 1. Narrative reviews. [file 12879_2022_7635_MOESM1_ESM.xlsx]

## Sheet: Narrative reviews
Study	Citation	Species	Order	Hypersensitivity type	Immune response	Oxidant/antioxidant	APPs	Erythrocyte changes	Hepatological changes	Other
1	Arlian et al 1989	Rabbit	Lagomorpha	I	↑neutrophils, lymphocyte, monocyte, eosinophil, basophil	-	↓Albumin	↓ hemoglobin, hematocrit, MCV	↑Total protein, globulins, triglycerides, ↓A:G ratio, BUN, creatinine, GGT, GPT, calcium, chloride	-
1	Arlian et al 1989	Pig	Artiodactyla	I	-	-	-	Iron deficiency, reduced ability to absorb iron in gut	↑total protein, globulins, glycogen	-
1	Arlian et al 1989	Human	Primates	Not specified	Eosinophilia, lower levels of IgA, ↑IgG, IgM	-	-	↓ serum iron conc.	-	-
1	Arlian et al 1989	Coyote	Carnivora	IV	Abnormal neutrophils, ↓ lymphocytes, eosinophils, basophils	-	↓Albumin	-	↑BUN, LAD, ↓ALP, calcium, creatinine	-
1	Arlian et al 1989	Not specified	NA	I	↑IgE	-	-	-	-	-
1	Arlian et al 1989	Not specified	NA	IV	↑T lymphocytes, histiocytes, neutrophils, eosinophils	-	-	-	-	-
2	Cabrera et al 1993	Human	Primates	I	↑lymphocytes, IL-4, B cells, plasma cells, IgE, mast cells, histamine	-	-	-	-	Vasodialation
2	Cabrera et al 1993	Human	Primates	IV	↑T lymphocytes/lymphocytes, eosinophils, histiocytes, plasma cells	-	-	-	-	-
3	Burgess 1994	Human	Primates	I	↑T lymphocytes, macrophages, B lymphocytes, C3, IgM, IgA, IgG, eosinophilia	-	↓Albumin	↓hemoglobin, hematocrit	-	Severe dermatitis, alopecia, dermal pathology, weightloss, changes is glomerular structure, lymphadenopathy, secondary infection (acute glomerulonephritis)
3	Burgess 1994	Pig	Artiodactyla	I	Normal lymphocyte level	-	-	↓hemoglobin, hematocrit	-	-
3	Burgess 1994	Rabbit	Lagomorpha	I	↓WBC, lymphocytes, eosinophils, basophils, ↑neutrophils	-	-	↓hemoglobin, hematocrit	-	-
3	Burgess 1994	Dog	Carnivora	I	Normal lymphocyte level, ↓Vitamin A+E	-	-	↓hemoglobin, hematocrit	-	-
3	Burgess 1994	Coyote	Carnivora	IV	Normal lymphocyte level	-	-	-	↓calcium	-
4	Gibbs 2000	Human	Primates	Not specified	-	-	-	-	-	Post-streptococcal glomerulonephritis
5	Pence & Ueckerman 2002	Not specified	NA	I	Eosinophilic response, ↑lymphocytes, plasma cells	-	-	-	-	-
5	Pence & Ueckerman 2002	Ibex	Artiodactyla	IV	Low levels eosinophils	-	-	-	-	Chronic granuloatous inflammation
5	Pence & Ueckerman 2002	Chamois	Artiodactyla	IV	Low levels eosinophils	-	-	-	-	Chronic granuloatous inflammation
5	Pence & Ueckerman 2002	Red deer	Artiodactyla	IV	Low levels eosinophils	-	-	-	-	Chronic granuloatous inflammation
5	Pence & Ueckerman 2002	Lynx	Carnivora	IV	Low levels eosinophils	-	-	-	-	Chronic granuloatous inflammation
5	Pence & Ueckerman 2002	Wombat	Diprotodontia	IV	Low levels eosinophils	-	-	-	-	Chronic granuloatous inflammation
6	Burgess 2003	Human	Primates	I	↑IgE	-	-	-	-	-
7	McCarthy 2004	Sheep	Artiodactyla	I	↑antibodies/immunoglobulins, leucocytes	-	-	-	-	-
7	McCarthy 2004	Human	Primates	IV	Eosinophilia, lymphadenopathy	-	-	-	-	Rash, secondary infections (streptococci, staphylococci, D. pyogenes), post-streptococcal glomerulonephritis
8	Heukelbach et al 2005	Human	Primates	IV	Eosinophilia, ↑IgE, IL-4, Th2 response	-	-	-	-	-
9	McLelland & Youl 2005	Wallaby	Diprotodontia	Not specified	↑mononuclear infiltrates, leucocytes	-	-	-	-	-
10	Roberts et al 2005	Human	Primates	IV	Th2 response, impaired CMIR, low complement levels, ↑IgE, IL-4	-	-	-	-	-
10	Roberts et al 2005	Human	Primates	I	↑CMIR	-	-	-	-	-
11	Burkhart 2006	Human	Primates	IV	Stimulation of keratinocytes, fibrocytes, monocytes, ↑ IL-1a+b, T-regulatory cells, IL-10, inhibition of immediate inflammatory and immune response	-	-	-	-	-
12	Hengge et al 2006	Human	Primates	IV	↑lymphocytes, histiocytes, eosinophils, neutrophils, IgE, IgG, eosinophilia, Th2 response	-	-	-	-	-
13	Bhattacharjee & Glusac 2006	Human	Primates	Not specified	↑lymphocytes, histiocytes, plasma cells, eosinophils, macrophages, langerhans cells, less B lymphocytes	-	-	-	-	-
14	Walton & Currie 2007	Human	Primates	IV	↑IgE, IgG, eosinophils, lymphocytes, histiocytes	-	-	-	-	Acute poststreptococcal glomerulonephritis (APSGN)
15	Leone 2007	Human	Primates	IV	Eosinophilia, lymphadenopathy	-	-	-	-	secondary infections (streptococci, staphylococci, D. pyogenes), post-streptococcal glomerulonephritis
16	Tjioe & Vissers 2008	Human	Primates	IV	Eosinophilia, ↑IgE	-	-	-	-	-
17	Ishii et al 2008	Human	Primates	Not specified	Inconsistent increase of eosinophils and IgE levels in cases of scabies	-	-	-	-	-
18	Hicks & Elston 2009	Human	Primates	I	↑IgE, mast cells	-	-	-	-	-
18	Hicks & Elston 2009	Human	Primates	IV	↑lymphocytes, histiocytes, eosinophils, antibodies, IL-6, activates Th1 CD4+ cells, IL-2, activates Th2 CD4+, IL-4, VEGF, IL-8, neutrophils	-	-	-	-	-
19	Karthikeyan 2009	Human	Primates	IV	↓T cell immune response, B cells, ↑IL-4, IgE, cytotoxic T cells	-	-	-	-	-
20	Walton 2010	Human	Primates	IV	Th2 response, ↑T cells, IL-4, IL-5, IL-13, IgE, IgE, eosinophila, IgA(sometimes), mast cells, basophils, CD8+ T cells, macrophages (sometimes), ↓C3, C4	-	-	-	-	-
20	Walton 2010	Human	Primates	I	↑IFN-y/IL-4 ratio, Th2 response, CD4+, CD8+, IFN-y, IL-2, eosinophils, lymphocytes, macrophages	-	-	-	-	-
20	Walton 2010	Rabbit	Lagomorpha	I	↑total immunoglobulin, IgE, IgG	-	-	-	-	-
20	Walton 2010	Dog	Carnivora	I	↑total immunoglobulin, IgE, IgG	-	-	-	-	-
20	Walton 2010	Sheep	Artiodactyla	I	↑IgG, IgE, IgM	-	-	-	-	-
21	Chhabra & Pathak 2011	Buffalo	Artiodactyla	Not specified	↓lymphocytes, neutrophils, eosinophils	↓anti-oxidant enzyme activity, trace minerals, ↑oxidative stress	-	↓RBC, PCV, Hb	Hypoproteinaemia, hypocalcemia	Dermatitis
21	Chhabra & Pathak 2011	Camel	Artiodactyla	Not specified	↓lymphocytes, neutrophils, eosinophils	↓anti-oxidant enzyme activity, trace minerals, ↑oxidative stress	-	↓RBC, PCV, Hb	Hypoproteinaemia, hypocalcemia	Dermatitis
21	Chhabra & Pathak 2011	Dog	Carnivora	I	Neutrophilic leucocytosis, eosinophilia	-	↓albumin	-	↓Total serum proteins	-
21	Chhabra & Pathak 2011	Pig	Artiodactyla	I	↑mononuclear infiltrates	↓Copper, zinc	-	↓Hb, PCV, glucose	↑ALT	Parakeratosis
21	Chhabra & Pathak 2011	Sheep	Artiodactyla	I	↑TLC, neutrophils, eosinophils	-	↓albumin	↓RBC, Hb, glucose, ↑total cholestrol	↓total protein, ↑bilirubin, BSP retention, AST, ALT	Decreased liver function
21	Chhabra & Pathak 2011	Goat	Artiodactyla	I	↑TLC, eosinophils	↑oxidative stress, ↓ antioxidant status	↓albumin	↓Hb, PCV, RBC	↓A:G, ↑Globulin, ALT, bilirubin, creatinine, BUN	-
22	Currier et al 2011	Not specified	NA	Not specified	Eosinophilia, ↑IgE	-	-	-	-	-
23	Hay et al 2012	Human	Primates	I	Th1 response, ↑CD4 T-lymphocytes, IL-4, IL-10, eosinophils, IgE	-	-	-	-	-
23	Hay et al 2012	Human	Primates	IV	Th2 response, ↑CD8+ lymphocytes, IL-5, IL-13, cytokine toxicity, IL-10, eosinophils, IgE (very high), IL-17, IL-23	-	-	-	-	Hyper-IgE syndrome
24	Schmidt & Levitt 2012	Human	Primates	IV	↑IgE, eosinophilia, cytotoxic T lymphocytes (CD8+), minimal helper T lymphocytes (CD4+), no B cells	-	-	-	-	-
25	Wells et al 2012	Human	Primates	I	↑Eosinophils, lymphocytes, histiocytes	-	-	-	-	Immediate hypersensitivity reaction
25	Wells et al 2012	Human	Primates	IV	↑IgE, IgG	-	-	-	-	-
26	Holt & Fischer 2013	Human	Primates	Not specified	-	-	-	-	-	Secondary infections (group A streptococcus)
27	Engelman et al 2013	Human	Primates	Not specified	-	-	-	-	-	Kidney disease, acute post-streptococcal glomerlonephritis, acute rheumatic fever, secondary infection (S. pyogenes, S. aureus)
28	Liu & Ji 2013	Not specified	NA	Not specified	↑PAR, histamine, cytokines	-	-	-	-	Chronic itch
29	McLean 2013	Human	Primates	Not specified	↑IgE	-	-	-	-	-
30	Shimose & Munoz-Price 2013	Human	Primates	I	Th1 response, ↑CD4 T-lymphocytes	-	-	-	-	-
30	Shimose & Munoz-Price 2013	Human	Primates	IV	Th2 response, ↑CD8+ lymphocytes	-	-	-	-	-
31	Walton & Oprescu 2013	Human	Primates	Not specified	General: ↑IgG, IgE, eosinophils, T cells (CD4+, CD8+), monocytes, macrophages, mast cells, IL-10, TGF-b. Th2 response specific: mast cells, basophils, IgE, leucocytes, eosinophils, IL-5, IL-4, IL-13, down-regulation of cell-mediated immunity.	-	-	-	-	-
32	Fuller 2013	Human	Primates	Not specified	-	-	-	-	-	Streptococcal glomerulonephritis, chronic renal impairment, rheumatic fever
33	Mounsey et al 2013	Human	Primates	IV	Th2 response, eosinophilia, ↑IgE, IL-4, IL-5, IL-13, CD8+ T cell, minimal CD4+ T cell, ↓IFN-y. ↑Neutrophils, langerhans cells, lymphocytes, mast cells, few B cells, macrophages	-	-	-	-	-
33	Mounsey et al 2013	Human	Primates	I	Dominated CD4+ T cells, ↑Neutrophils, langerhans cells, lymphocytes, mast cells, few B cells, macrophages	-	-	-	-	-
34	Fischer & Walton 2014	Human	Primates	IV	↑keratinocytes, fibroblast, dendritic cells, IL-17, T cells	-	-	-	-	Secondary infection
35	Liu et al 2014	Human	Primates	I	Th1 response, ↑CD4+ T cells, release of cytokines, IL-10, mast cells, basophils, eosinophils, no difference in IgM and IgG	-	-	-	-	-
35	Liu et al 2014	Human	Primates	IV	Th2 response, ↑IL-4, IL-5, IL-13, IgE ↓IFN-y	-	-	-	-	-
35	Liu et al 2014	Goat	Artiodactyla	I	↑IgG	-	-	-	-	-
35	Liu et al 2014	Sheep	Artiodactyla	I	↑IgG, IgE	-	-	-	-	-
35	Liu et al 2014	Wombat	Diprotodontia	IV	↑CD4+ T cells, release of cytokines	-	-	-	-	-
35	Liu et al 2014	Dog	Carnivora	I	↑CD4+ T cells, release of cytokines	-	-	-	-	-
35	Liu et al 2014	Pig	Artiodactyla	I	↑CD4+ T cells, release of cytokines	-	-	-	-	-
36	Swe et al 2014	Human	Primates	Not specified	↑complement defence	-	-	-	-	Inflammation, cell lysis
37	Kraabøl et al 2015	Red fox	Carnivora	I	↑eosinophils, lymphocytes, mast cells, WBC, T-lymphocytes, plasma cells, neutrophils	-	-	-	-	Secondary infections, kidney disease, accelerated muscle catabolism
37	Kraabøl et al 2015	Wombat	Diprotodontia	IV	↑T-lymphocytes, plasma cells, mast cells, neutrophils	-	-	-	-	-
37	Kraabøl et al 2015	Human	Primates	I	↑Eosinophils, mast cells hyperplasia, IgE	-	-	-	-	-
37	Kraabøl et al 2015	Rabbit	Lagomorpha	I	↑Eosinophils, mast cells hyperplasia, IgE	-	-	-	-	-
37	Kraabøl et al 2015	Dog	Carnivora	I	↑Eosinophils, mast cells hyperplasia, IgE	-	-	-	-	-
38	Laha 2015	Pig	Artiodactyla	I	-	↓Copper, zinc	-	↓Hb, PCV, RBC, glucose	↑ALT	-
39	The Japanese Dermatological Association 2017	Human	Primates	Not specified	↑IgE	-	-	-	-	-
40	Arlian & Morgan 2017	Human	Primates	IV	↑keratinocytes, fibroblasts, macrophaes, mast cells, lymphocytes, langerhans cells, IL-6, VEGF, G-CSF, IL-8, IL-10, IFN-y, T-cells, IgE	-	-	-	-	-
40	Arlian & Morgan 2017	Mouse	Rodentia	Not specified	↓CD68, CD4, CD8, CD45 ↑IL-4, IFN-y	-	-	-	-	-
41	Bhat et al 2017	Human	Primates	I	↑CD4+ T cells, eosinophils, macrophages, IgG, IgE, IgA, Th1 mediated response - IFN-y, IL-2, TNF-a, IL-10	-	-	-	-	-
41	Bhat et al 2017	Human	Primates	IV	↑CD8+ T cells, T cells, eosinophils, few macrophages, Th2 response - IL-4, IL-5, IL-13, Th17, IL-17, IL-23, IgG, IgE, IgA, ↓IL-10	-	-	-	-	-
41	Bhat et al 2017	Wombat	Diprotodontia	IV	↑Mast cells, basophils, TNF-a, IL-6, Th2 reponse, IL-4, IL-5, IL-13	-	-	-	-	-
41	Bhat et al 2017	Pig	Artiodactyla	I	↑IgA, IgG	-	-	-	-	-
41	Bhat et al 2017	Rabbit	Lagomorpha	I	↑IgG, IgE	-	-	-	-	-
41	Bhat et al 2017	Dog	Carnivora	I	↑IgG, IgE, macrophages	-	-	-	-	-
41	Bhat et al 2017	Goat	Artiodactyla	I	↑IgG, IgE	-	-	-	-	-
41	Bhat et al 2017	Sheep	Artiodactyla	I	↑IgE	-	-	-	-	-
41	Bhat et al 2017	Human	Primates	Not specified	↑IgE	-	-	-	-	-
42	Old et al 2018	Wombat	Diprotodontia	IV	↑Neutrophils, leucocytes, lymphocytes	-	-	↓Hb, hematocrit, RBC	Lower bicarbonate values	Dry crust and keratin, secondary infection, reduced metabolic efficienct or energy intake
43	Chandler & Fuller 2019	Human	Primates	IV	Lymphandenopathy, eosinophila, ↑IgE	-	-	-	-	Secondary infections
44	Niedringhaus et al 2019	Not specified	NA	I	↑Mast cells, eosinophils	-	-	-	-	-
44	Niedringhaus et al 2019	Human	Primates	IV	↑T-lymphocytes	-	-	-	-	-
44	Niedringhaus et al 2019	Dog	Carnivora	IV	↑T-lymphocytes	-	-	-	-	-
44	Niedringhaus et al 2019	Pig	Artiodactyla	IV	↑T-lymphocytes	-	-	-	-	-
45	Thean et al 2019	Human	Primates	Not specified	-	-	-	-	-	Impetigo, secondary infections, post-streptococcal glomerulonephritis, rheumatic fever
46	Leung et al 2020	Human	Primates	Not specified	↑Eosinophils, histiocytes, lymphocytes	-	-	-	-	-
47	Perez et al 2020	Iberian ibex	Artiodactyla	IV	↑Lymphocytes, macrophages, eosinophils, IgG	↑oxidative stress, ↓ antioxidant status	↑A(1)GP, SAA, Haptoglobin, ceruloplasmin	-	Anemia	Acanthosis, hyperkeratosis, rete ridges, spongiotic oedema, serocellular, eosinophilic crusts, exocytosis foci, apoptotic cells, sebaceous gland hyperplasia, secondary infection
48	Thomas et al 2020	Human	Primates	I	↓complement defenses	-	-	-	-	Secondary infections (S pyogenes, staphylococcus aureus), acute post-streptococcal glomerulonephritis, rheumatic fever, sepsis
49	Turchetto et al 2020	Not specified	NA	I	↑IgE, histamine, eosinophils, neutrophils, mast cells, basophls	-	-	-	-	Atopic dermatitis, urticaria, angioderma, edema
49	Turchetto et al 2020	Not specified	NA	IV	↑T-lymphocytes, eosinophils, macrophages, mixed Th1/Th2 response	-	-	-	-	-
49	Turchetto et al 2020	Chamois	Artiodactyla	IV/I	↑eosinophils, mast cells, T+B lymphocytes, macrophages, langerhans cells. Th1 response (proinflammatory and microbicidal), Th2 response (IgE, IL-4, IL-5, IL-10, IL-13, eosinophils)	-	-	-	-	-
49	Turchetto et al 2020	Ibex	Artiodactyla	IV	↑Mononuclear cells, eosinophils, mast cells, neutrohils, Th2 response	-	-	-	-	-
49	Turchetto et al 2020	Wolf	Carnivora	Not specified	↑Neutrophils	Oxidative burst	-	-	-	-
50	Arora et al 2020	Human	Primates	I	Mixed Th1/Th2 reponse, ↑IgG, IgE, IgA, IgM, CD4+ (dominant). Th1 response (↑IFN-y, TNF-a, IL-2)	-	-	-	-	-
50	Arora et al 2020	Human	Primates	IV	Th2 response (↑B cells, IL-4, IL-5, IL-13, IL-31, IgE, mast cells), ↑eosinophils, IgE, Th17, IL-17, IL-23, IgG, IgA, ↓CMIR, C3, C4, CD4+ T cells	-	-	-	-	pruritus
51	Bernigaud et al 2020	Human	Primates	Not specified	↓complement defences, neutrophil function	-	-	-	-	Secondary infections (pyoderma, impetigo), seticaemia, glomerulonephritis, acute rheumatic fever
