# Supplementary material for: Evidence underscoring immunological and clinical pathological changes associated with Sarcoptes scabiei infection: synthesis and meta-analysis
Source: BMC Infect Dis. 2022 Jul 28;22:658. doi: 10.1186/s12879-022-07635-5 (PMC9335973; doi:10.1186/s12879-022-07635-5)
Supplement: Supplementary file 2 — Additional file 2. Full meta-data. [file 12879_2022_7635_MOESM2_ESM.xlsx]

## Sheet: QuantStudies
Statistic Type	Study	Citation	Response examined	Order	Species	Hypersensitivity type	Key finding(s)	Test	df	Test value	Direction	SEM	Mean (Control)	SEM (treatment1)	Mean (treatment 1)	SEM(T2)	Mean (treatment 2)	SEM(T3)	Mean (treatment 3)	SEM(T4)	Mean (treatment 4)	Mean (treatment 5)	Mean (Treatment 4_BB)	Mean (Treatment 4_OCD)	Mean (Treatment 4_OPG)	Mean (Treatment 4_BB-AA)	Mean (Treatment 4_OJC)	Mean (Treatment 4_OCD-AA)	Mean (Treatment 4_OPG-AA)	Mean (Treatment 4_OJC-AA)	Mean (Treatment4_2weeks)	Mean (Treatment4_4weeks)	Mean (Treatment4_ivermectin)	Mean (Treatment4_neemextract)	Mean (treatment4_diazinon)	P value	P value ctrl vs t1	P value ctrl vs t2	Pvalue T1 vs T2	SE (control)	SD	SE(treatment 1)	SD1	SE(treatment 2)	SD2	SE(treatment 3)	SD3	SE (treatment 4)	SD4
t-test	92	Rahman et al 2010	Cp	Artiodactyla	Alpine Ibex	I		Mann-Whitney U test			+		1.1		2.31																									0.13	0.503488	0.16	0.986306
t-test	92	Rahman et al 2010	Hp (Haptoglobin)	Artiodactyla	Alpine Ibex	I		Mann-Whitney U test			+		0.58		3.72																									0.09	0.348569	0.65	4.00687
t-test	92	Rahman et al 2010	SAA	Artiodactyla	Alpine Ibex	I		Mann-Whitney U test			+		8.7		130.7																									0.13	0.503488	0.16	0.986306
1-way ANOVA	12	Allaam et al 2014	Albumin	Artiodactyla	Buffalo	IV	Decreased	Duncan test		N/A	-		4.31		4.11		3.31		3.01																					0.31	0.980306	0.2	0.632456	0.01	0.0223607	0.03	0.067082
1-way ANOVA	12	Allaam et al 2014	ALP (Alkaline phosphatase)	Artiodactyla	Buffalo	IV	No effect	Duncan test		N/A	0		90.4		89.5		88		89.5																					0.92	2.9093	0.29	0.917061	0.52	1.16276	0.29	0.64846
1-way ANOVA	12	Allaam et al 2014	ALT (Alanine aminotransferase)	Artiodactyla	Buffalo	IV	increased	Duncan test		N/A	+		19.8		39.6		45.7		67.8																					0.53	1.67601	0.81	2.56144	0.68	1.52053	0.53	1.18512
1-way ANOVA	12	Allaam et al 2014	AST (Aspartate aminotransferase)	Artiodactyla	Buffalo	IV	increased	Duncan test		N/A	+		96.2		110.2		144.2		155.3																					0.48	1.51789	0.15	0.474342	0.5	1.11803	0.15	0.33541
1-way ANOVA	12	Allaam et al 2014	CAT	Artiodactyla	Buffalo	IV	Decreased	Duncan test		N/A	-		22.4		20		16.3		12.2																					0.73	2.30846	0.55	1.73925	0.61	1.364	0.81	1.81122
1-way ANOVA	12	Allaam et al 2014	Creatinine	Artiodactyla	Buffalo	IV	Decreased	Duncan test		N/A	-		84.02		80.19		72.2		70.19																					0.28	0.885438	0.11	0.347851	0.71	1.58761	0.11	0.245967
1-way ANOVA	12	Allaam et al 2014	GGT (gama glutamyl transferase)	Artiodactyla	Buffalo	IV	increased	Duncan test		N/A	+		46.8		55.9		72.5		85.9																					0.4	1.26491	0.63	1.99223	0.03	0.067082	0.63	1.40872
1-way ANOVA	12	Allaam et al 2014	Globulin	Artiodactyla	Buffalo	IV	No effect	Duncan test		N/A	0		4.07		4.01		4.07		3.97																					0.31	0.980306	0.11	0.347851	0.61	1.364	0.31	0.693181
1-way ANOVA	12	Allaam et al 2014	GSH (reduced glutathione)	Artiodactyla	Buffalo	IV	Decreased	Duncan test		N/A	-		36.46		30.16		26.46		20.46																					2.62	8.28517	2.62	8.28517	2.62	5.8585	0.12	0.268328
1-way ANOVA	12	Allaam et al 2014	GSH-Px (glutathione peroxidase)	Artiodactyla	Buffalo	IV	Decreased	Duncan test		N/A	-		893.45		793.45		677.45		590.45																					11.65	36.8405	10.65	33.6783	15.65	34.9945	10.65	23.8141
1-way ANOVA	12	Allaam et al 2014	GST	Artiodactyla	Buffalo	IV	Decreased	Duncan test		N/A	-		1.22		0.9		0.7		0.4																					0.04	0.126491	0.01	0.0316228	0.04	0.0894427	0.03	0.067082
1-way ANOVA	12	Allaam et al 2014	Hemoglobin	Artiodactyla	Buffalo	IV	Decreased	Duncan test		N/A	-		12.45		11.22		10.31		9.01																					0.034	0.107517	0.034	0.107517	0.12	0.268328	0.22	0.491935
1-way ANOVA	12	Allaam et al 2014	PCV	Artiodactyla	Buffalo	IV	Decreased	Duncan test		N/A	-		35.23		33		31.4		28.5																					0.15	0.474342	0.24	0.758947	0.16	0.357771	0.034	0.0760263
1-way ANOVA	12	Allaam et al 2014	LDH (Lactic dehydrogenase)	Artiodactyla	Buffalo	IV	increased	Duncan test		N/A	+		440.1		422.1		488.1		494.1																					0.07	0.221359	0.08	0.252982	0.71	1.58761	0.04	0.0894427
1-way ANOVA	12	Allaam et al 2014	MDA (Malonyldialdehyde)	Artiodactyla	Buffalo	IV	increased	Duncan test		N/A	+		145.5		161.8		202.6		217.7																					13.3	42.0583	16.6	52.4938	20	44.7214	18.9	42.2617
1-way ANOVA	12	Allaam et al 2014	RBC (cell blood count)	Artiodactyla	Buffalo	IV	Decreased	Duncan test		N/A	-		8.45		8.05		7.33		6.21																					0.15	0.474342	0.17	0.537587	0.21	0.469574	0.19	0.424853
1-way ANOVA	12	Allaam et al 2014	SOD	Artiodactyla	Buffalo	IV	Decreased	Duncan test		N/A	-		6.14		5.53		4.49		3.33																					0.39	1.23329	0.22	0.695701	0.31	0.693181	0.03	0.067082
1-way ANOVA	12	Allaam et al 2014	WBC (white blood cells)	Artiodactyla	Buffalo	IV	increased	Duncan test		N/A	+		11.45		11.95		12.45		13.65																					0.15	0.474342	0.15	0.474342	0.15	0.33541	0.26	0.581378
1-way ANOVA	12	Allaam et al 2014	Total protein	Artiodactyla	Buffalo	IV	Decreased	Duncan test		N/A	-		8.38		8.12		7.38		6.98																					0.47	1.48627	0.21	0.664078	0.33	0.737902	0.41	0.916788
1-way ANOVA	12	Allaam et al 2014	Urea	Artiodactyla	Buffalo	IV	Decreased	Duncan test		N/A	-		24.93		22.93		19.03		18.01																					0.09	0.284605	0.22	0.695701	0.01	0.0223607	0.7	1.56525
1-way ANOVA	12	Allaam et al 2014	Ascorbic acid - Serum ascorbate	Artiodactyla	Buffalo	IV	Decreased	Duncan test		N/A	-		23.6		21.2		17.6		13.3																					0.09	0.284605	0.32	1.01193	0.17	0.380132	0.1	0.223607
	97	Rehbein et al 2003	IgE	Artiodactyla	Bull	I							0.042		0.233		0.402		0.623																					0.011	0.044	0.04275	0.171	0.06425	0.257	0.07825	0.313
t-test	30	Rathod et al 2008	A:G	Artiodactyla	Camel	IV	Reduced	Student's t-test		N/A	-		1.26		0.7925																									0.04	0.113137	0.0573555	0.229422
t-test	30	Rathod et al 2008	Albumin	Artiodactyla	Camel	IV	Reduced	Student's t-test		N/A	-		4.25		2.94																									0.16	0.452548	0.143214	0.572856
t-test	30	Rathod et al 2008	Basophils	Artiodactyla	Camel	IV	No effect	Student's t-test		N/A	-		0.5		0.0925																									0.19	0.537401	0.0704481	0.281792
t-test	30	Rathod et al 2008	Eosinophils	Artiodactyla	Camel	IV	Elevated	Student's t-test		N/A	+		367.13		992.92																									4.83	13.6613	38.814	155.256
t-test	30	Rathod et al 2008	Globulin	Artiodactyla	Camel	IV	Reduced	Student's t-test		N/A	-		3.4		3.81																									0.18	0.509117	0.118691	0.474766
t-test	30	Rathod et al 2008	Serum glucose	Artiodactyla	Camel	IV	Reduced	Student's t-test		N/A	-		78.7		58.22																									1.36	3.84666	1.5634	6.25358
t-test	30	Rathod et al 2008	Hemoglobin	Artiodactyla	Camel	IV	Reduced	Student's t-test		N/A	-		11.8		8.69																									0.44	1.24451	1.30957	5.23829
t-test	30	Rathod et al 2008	PCV	Artiodactyla	Camel	IV	Reduced	Student's t-test		N/A	-		35.5		26.22																									1.45	4.10122	0.664751	2.659
t-test	30	Rathod et al 2008	Lymphocytes	Artiodactyla	Camel	IV	Elevated	Student's t-test		N/A	+		40.75		37.565																									0.37	1.04652	1.3194	5.27758
t-test	30	Rathod et al 2008	Monocytes	Artiodactyla	Camel	IV	Elevated	Student's t-test		N/A	+		2.63		3.7525																									0.53	1.49907	0.273593	1.09437
t-test	30	Rathod et al 2008	Neutrophils	Artiodactyla	Camel	IV	Elevated	Student's t-test		N/A	+		53.63		43.47																									0.82	2.31931	1.0703	4.28121
t-test	30	Rathod et al 2008	Total protein	Artiodactyla	Camel	IV	Reduced	Student's t-test		N/A	-		7.65		6.75																									0.32	0.905097	0.143967	0.575867
	96	Mohammed & Beynen 2002	Ascorbic acid content in blood	Artiodactyla	Camel	IV					-		21.4		17.9																									0.0357407	1.3	0.0329914	1.2
	96	Mohammed & Beynen 2002	Ascorbic acid content in liver	Artiodactyla	Camel	IV					-		62.9		50.2																									0.0549857	2	0.0604843	2.2
	96	Mohammed & Beynen 2002	Ascorbic acid content in plasma	Artiodactyla	Camel	IV					-		5.8		2.9																									0.0329914	1.2	0.0247436	0.9
	96	Mohammed & Beynen 2002	Ascorbic acid content in RBC	Artiodactyla	Camel	IV					-		4.4		2.7																									0.0302422	1.1	0.0274929	1
	96	Mohammed & Beynen 2002	Ascorbic acid content inWBC	Artiodactyla	Camel	IV					-		43.4		30.3																									0.0687322	2.5	0.104473	3.8
Mann-Whitney test	14	Lastras et al 2000	A:G ratio	Artiodactyla	Chamois	IV	decreased	N/A			-		1.10732		0.9																									0.0439818	0.334955	0.0131306	0.1
Mann-Whitney test	14	Lastras et al 2000	Albumin	Artiodactyla	Chamois	IV	increased	N/A			+		2.84286		3																									0.068453	0.521322	0.105045	0.8
1-way ANOVA	42	Salvadori et al 2016	CD3+ lymphocytes	Artiodactyla	Chamois	IV	slightly elevated	Pearson correlation test		N/A	+		5.4		14.1		15.2		16.7																					4.8	17.3066	7.5	19.8431	7.6	31.3356	27.1	121.195
1-way ANOVA	42	Salvadori et al 2016	CD68+ macrophages	Artiodactyla	Chamois	IV	increased	Pearson correlation test		N/A	+		5		16.5		15.2		16.9																					4	14.4222	10	26.4575	10.1	41.6434	29.1	130.139
1-way ANOVA	42	Salvadori et al 2016	CD79a+ lymphocytes	Artiodactyla	Chamois	IV	increased	Pearson correlation test		N/A	+		1.3		2.3		2.4		3.3																					1.9	6.85055	2.3	6.08523	2.4	9.89545	28.1	125.667
1-way ANOVA	42	Salvadori et al 2016	Eosinophils	Artiodactyla	Chamois	IV	increased	Pearson correlation test		N/A	+		0.9		4		7.8		6.2																					1.7	6.12944	2.4	6.3498	6.8	28.0371	30.1	134.611
Mann-Whitney test	14	Lastras et al 2000	Alpha1 globulins	Artiodactyla	Chamois	IV	increased	N/A			+		0.179268		0.22																									0.0106346	0.0809904	0.0144437	0.11
Mann-Whitney test	14	Lastras et al 2000	Alpha2 globulins	Artiodactyla	Chamois	IV	decreased	N/A			-		0.546585		0.46																									0.0333524	0.254004	0.0288874	0.22
Mann-Whitney test	14	Lastras et al 2000	Beta globulins	Artiodactyla	Chamois	IV	decreased	N/A			-		0.474286		0.28																									0.031841	0.242494	0.0262613	0.2
Mann-Whitney test	14	Lastras et al 2000	Gamma globulins	Artiodactyla	Chamois	IV	increased	N/A			+		1.63333		2.4																									0.100217	0.76323	0.0787839	0.6
Mann-Whitney test	14	Lastras et al 2000	IgG	Artiodactyla	Chamois	IV	increased	N/A			+		20.0238		35.7																									0.710097	5.40793	1.60194	12.2
	91	Rambozzi et al 2004	IgG ELISA OD	Artiodactyla	Chamois	IV							27.3		74.3																									1.11667	13.4	1.13333	13.6
1-way ANOVA	42	Salvadori et al 2016	Mast cells	Artiodactyla	Chamois	IV	increased	Pearson correlation test		N/A	+		0.1		0.9		1		1																					0.3	1.08167	0.7	1.85203	0.6	2.47386	31.1	139.083
Mann-Whitney test	14	Lastras et al 2000	Total protein	Artiodactyla	Chamois	IV	increased	N/A			+		5.66667		6.4																									0.140726	1.07174	0.183829	1.4
t-test	3	Hartley & English 2005	Albumin	Diprotodontia	Common wombat	IV	Reduced	Paired Student’s t		N/A	-		29.21		25.11																					0.021				0.954996	4.58	0.471243	2.26
t-test	6	Skerratt, 2003b	Albumin	Diprotodontia	Common wombat	IV	Elevated	Student's 2 sample t-test 2 tailed		N/A	+		29		31																									2	2.82843	0	0
t-test	6	Skerratt, 2003b	ALP (Alkaline phosphatase)	Diprotodontia	Common wombat	IV	Reduced	Student's 2 sample t-test 2 tailed		N/A	-		410		186																									171	241.831	27	38.1838
t-test	3	Hartley & English 2005	ALT (Alanine aminotransferase)	Diprotodontia	Common wombat	IV	Reduced	Paired Student’s t		N/A	-		53		50.25																									11.656	55.9	10.4778	50.25
t-test	15	Skerratt et al 1999	ALT (Alanine aminotransferase)	Diprotodontia	Common wombat	IV	Elevated	Student's 2 sample t-test 2 tailed		N/A	+		34		188																									5	11.1803	32	90.5097
t-test	6	Skerratt, 2003b	AST (Aspartate aminotransferase)	Diprotodontia	Common wombat	IV	Reduced	Student's 2 sample t-test 2 tailed		N/A	-		80		40																									27	38.1838	2	2.82843
t-test	6	Skerratt, 2003b	Basophils	Diprotodontia	Common wombat	IV	Elevated	Student's 2 sample t-test 2 tailed		N/A	+		0		0.08																									0	0	0.04	0.0565685
t-test	3	Hartley & English 2005	Bilirubin	Diprotodontia	Common wombat	IV	Reduced	Paired Student’s t		N/A	-		2.64		2.52																									0.300261	1.44	0.335708	1.61
t-test	15	Skerratt et al 1999	Bilirubin	Diprotodontia	Common wombat	IV	Elevated	Student's 2 sample t-test 2 tailed		N/A	+		3.6		3.8																									1.1	2.45967	0.7	1.9799
t-test	6	Skerratt, 2003b	Bilirubin	Diprotodontia	Common wombat	IV	Reduced	Student's 2 sample t-test 2 tailed		N/A	-		2.3		1.3																									0.5	0.707107	2.3	3.25269
t-test	3	Hartley & English 2005	Calcium	Diprotodontia	Common wombat	IV	Reduced	Paired Student’s t		N/A	-		2.36		2.23																									0.0521286	0.25	0.043788	0.21
t-test	15	Skerratt et al 1999	Calcium	Diprotodontia	Common wombat	IV	Reduced	Student's 2 sample t-test 2 tailed		N/A	-		2.7		1.9																									0.1	0.223607	0.2	0.565685
t-test	6	Skerratt, 2003b	Calcium	Diprotodontia	Common wombat	IV	Elevated	Student's 2 sample t-test 2 tailed		N/A	+		2.7		2.5																									2	2.82843	5	7.07107
t-test	3	Hartley & English 2005	Chloride	Diprotodontia	Common wombat	IV	Reduced	Paired Student’s t		N/A	-		98.7		94.7																					0.0079				0.479583	2.3	0.646395	3.1
t-test	15	Skerratt et al 1999	Chloride	Diprotodontia	Common wombat	IV	Reduced	Student's 2 sample t-test 2 tailed		N/A	-		103		99																									2	4.47214	2.2	6.22254
t-test	6	Skerratt, 2003b	Chloride	Diprotodontia	Common wombat	IV	Elevated	Student's 2 sample t-test 2 tailed		N/A	+		103		105																									27	38.1838	61	86.267
t-test	3	Hartley & English 2005	Cholesterol	Diprotodontia	Common wombat	IV	Reduced	Paired Student’s t		N/A	-		0.93		0.86																									0.0542137	0.26	0.0521286	0.25
t-test	3	Hartley & English 2005	Creatinine phosphokinase	Diprotodontia	Common wombat	IV	Reduced	Paired Student’s t		N/A	-		121.43		84.63																									5.62989	27	4.33918	20.81
t-test	6	Skerratt, 2003b	Creatinine	Diprotodontia	Common wombat	IV	Reduced	Student's 2 sample t-test 2 tailed		N/A	-		0.09		0.07																									0.01	0.0141421	0	0
t-test	3	Hartley & English 2005	Eosinophils	Diprotodontia	Common wombat	IV	Reduced	Paired Student’s t		N/A	-		1		0.36																									0.07298	0.35	0.110513	0.53
t-test	15	Skerratt et al 1999	Eosinophils	Diprotodontia	Common wombat	IV	Reduced	Student's 2 sample t-test 2 tailed		N/A	-		0.2		0																									0.1	0.223607	0	0
t-test	26	Skerratt et al 2003a	Eosinophils	Diprotodontia	Common wombat	IV		Students t-test					0		239																									0	0	65	205.548
t-test	6	Skerratt, 2003b	Eosinophils	Diprotodontia	Common wombat	IV	Elevated	Student's 2 sample t-test 2 tailed		N/A	+		0.23		0.49																									0.09	0.127279	0.12	0.169706
t-test	3	Hartley & English 2005	Globulin	Diprotodontia	Common wombat	IV	Elevated	Paired Student’s t		N/A	+		37.9		42.1																									1.66812	8	2.02259	9.7
t-test	15	Skerratt et al 1999	Total globulins	Diprotodontia	Common wombat	IV	Reduced	Student's 2 sample t-test 2 tailed		N/A	-		11.5		11.1																									0.4	0.894427	0.7	1.9799
t-test	6	Skerratt, 2003b	Total globulins	Diprotodontia	Common wombat	IV	Elevated	Student's 2 sample t-test 2 tailed		N/A	+		32		38																									2	2.82843	2	2.82843
t-test	3	Hartley & English 2005	Glucose	Diprotodontia	Common wombat	IV	Reduced	Paired Student’s t		N/A	-		4.07		3.91																									0.316942	1.52	0.268984	1.29
t-test	15	Skerratt et al 1999	Glucose	Diprotodontia	Common wombat	IV	Reduced	Student's 2 sample t-test 2 tailed		N/A	-		3.8		2.8																									0.1	0.223607	1.1	3.11127
t-test	6	Skerratt, 2003b	Glucose	Diprotodontia	Common wombat	IV	Elevated	Student's 2 sample t-test 2 tailed		N/A	+		4.3		4.4																									4.3	6.08112	4.4	6.22254
t-test	15	Skerratt et al 1999	Hemoglobin	Diprotodontia	Common wombat	IV	Reduced	Student's 2 sample t-test 2 tailed		N/A	-		11.9		11.5																									0.7	1.56525	0.3	0.848528
t-test	6	Skerratt, 2003b	Hemoglobin	Diprotodontia	Common wombat	IV	Reduced	Student's 2 sample t-test 2 tailed		N/A	-		10.5		11.5																									0.7	0.989949	0.4	0.565685
t-test	3	Hartley & English 2005	Hematocrit	Diprotodontia	Common wombat	IV	Reduced	Paired Student’s t		N/A	-		0.41		0.36																					0.0074				0.00834058	0.04	0.00625543	0.03
t-test	15	Skerratt et al 1999	Hematocrit	Diprotodontia	Common wombat	IV	Reduced	Student's 2 sample t-test 2 tailed		N/A	-		35.2		34.5																									1	2.23607	0.9	2.54558
t-test	6	Skerratt, 2003b	Hematocrit	Diprotodontia	Common wombat	IV	Elevated	Student's 2 sample t-test 2 tailed		N/A	+		31.8		34.4																									1.9	2.68701	1.1	1.55563
t-test	3	Hartley & English 2005	Lymphocytes	Diprotodontia	Common wombat	IV	Reduced	Paired Student’s t		N/A	-		4.19		1.75																									0.3649	1.75	0.28775	1.38
t-test	15	Skerratt et al 1999	Lymphocytes	Diprotodontia	Common wombat	IV	Reduced	Student's 2 sample t-test 2 tailed		N/A	-		8.3		3.8																									0.7	1.56525	0.5	1.41421
t-test	6	Skerratt, 2003b	Lymphocytes	Diprotodontia	Common wombat	IV	Elevated	Student's 2 sample t-test 2 tailed		N/A	+		6.9		4.2																									2	2.82843	0.6	0.848528
t-test	26	Skerratt et al 2003a	Mast cells	Diprotodontia	Common wombat	IV		Students t-test					338		640																									28	48.4974	63	199.223
t-test	3	Hartley & English 2005	MCV (mean corpuscular volume)	Diprotodontia	Common wombat	IV	Reduced	Paired Student’s t		N/A	-		70.8		66																									0.43788	2.1	0.896612	4.3
t-test	15	Skerratt et al 1999	MCV (mean corpuscular volume)	Diprotodontia	Common wombat	IV	Slightly elevated	Student's 2 sample t-test 2 tailed		N/A	+		68.8		62.9																									2.1	4.69574	1.4	3.9598
t-test	3	Hartley & English 2005	Monocytes	Diprotodontia	Common wombat	IV	Elevated	Paired Student’s t		N/A	+		0.21		0.62																									0.0458732	0.22	0.0875761	0.42
t-test	15	Skerratt et al 1999	Monocytes	Diprotodontia	Common wombat	IV	Elevated	Student's 2 sample t-test 2 tailed		N/A	+		0		0.4																									0	0	0.1	0.282843
t-test	6	Skerratt, 2003b	Monocytes	Diprotodontia	Common wombat	IV	Elevated	Student's 2 sample t-test 2 tailed		N/A	+		0.05		0.23																									0.05	0.0707107	0.05	0.0707107
t-test	3	Hartley & English 2005	Neutrophils	Diprotodontia	Common wombat	IV	Elevated	Paired Student’s t		N/A	+		6.74		7.26																									0.193918	0.93	0.381581	1.83
t-test	15	Skerratt et al 1999	Neutrophils	Diprotodontia	Common wombat	IV	Elevated	Student's 2 sample t-test 2 tailed		N/A	+		4		9.7																									0.5	1.11803	1.2	3.39411
t-test	26	Skerratt et al 2003a	Neutrophils	Diprotodontia	Common wombat	IV		Students t-test					5		170																									5	8.66025	43	135.978
t-test	6	Skerratt, 2003b	Neutrophils	Diprotodontia	Common wombat	IV	Elevated	Student's 2 sample t-test 2 tailed		N/A	+		3.2		7.5																									0.5	0.707107	1.7	2.40416
t-test	3	Hartley & English 2005	Phosphate	Diprotodontia	Common wombat	IV	Reduced	Paired Student’s t		N/A	-		1.59		1.57																									0.114683	0.55	0.0792355	0.38
t-test	15	Skerratt et al 1999	Phosphate	Diprotodontia	Common wombat	IV	Elevated	Student's 2 sample t-test 2 tailed		N/A	+		1		3.4																									0.2	0.447214	0.6	1.69706
t-test	6	Skerratt, 2003b	Phosphate	Diprotodontia	Common wombat	IV	Reduced	Student's 2 sample t-test 2 tailed		N/A	-		1.5		1.2																									5	7.07107	13	18.3848
t-test	3	Hartley & English 2005	Platelets	Diprotodontia	Common wombat	IV	Reduced	Paired Student’s t		N/A	-		220		193.14																									12.8111	61.44	13.5555	65.01
t-test	6	Skerratt, 2003b	Platelets	Diprotodontia	Common wombat	IV	Reduced	Student's 2 sample t-test 2 tailed		N/A	-		516		404																									172	243.245	50	70.7107
t-test	3	Hartley & English 2005	Potassium	Diprotodontia	Common wombat	IV	Reduced	Paired Student’s t		N/A	-		9.24		7.39																									0.834058	4	0.337793	1.62
t-test	15	Skerratt et al 1999	Potassium	Diprotodontia	Common wombat	IV	Elevated	Student's 2 sample t-test 2 tailed		N/A	+		5.3		5.7																									0.3	0.67082	1	2.82843
t-test	6	Skerratt, 2003b	Potassium	Diprotodontia	Common wombat	IV	Reduced	Student's 2 sample t-test 2 tailed		N/A	-		5.7		5.1																									0.5	0.707107	0.08	0.113137
t-test	3	Hartley & English 2005	Sodium	Diprotodontia	Common wombat	IV	Reduced	Paired Student’s t		N/A	-		137.19		135.2																									0.896612	4.3	0.896612	4.3
t-test	15	Skerratt et al 1999	Sodium	Diprotodontia	Common wombat	IV	Reduced	Student's 2 sample t-test 2 tailed		N/A	-		145		144																									3	6.7082	3	8.48528
t-test	6	Skerratt, 2003b	Sodium	Diprotodontia	Common wombat	IV	Elevated	Student's 2 sample t-test 2 tailed		N/A	+		142		150																									2	2.82843	1	1.41421
t-test	26	Skerratt et al 2003a	T cells	Diprotodontia	Common wombat	IV		Students t-test					291		604																									69	119.512	75	237.171
t-test	15	Skerratt et al 1999	TLC	Diprotodontia	Common wombat	IV	Elevated	Student's 2 sample t-test 2 tailed		N/A	+		12.5		14																									0.7	1.56525	1.1	3.11127
t-test	6	Skerratt, 2003b	TLC	Diprotodontia	Common wombat	IV	Elevated	Student's 2 sample t-test 2 tailed		N/A	+		10.3		12.5																									2.4	3.39411	2.1	2.96985
t-test	3	Hartley & English 2005	Total protein	Diprotodontia	Common wombat	IV	Reduced	Paired Student’s t		N/A	-		66.3		65.9																									2.1477	10.3	1.85578	8.9
t-test	15	Skerratt et al 1999	Total protein	Diprotodontia	Common wombat	IV	Reduced	Student's 2 sample t-test 2 tailed		N/A	-		68		59																									2	4.47214	2	5.65685
t-test	6	Skerratt, 2003b	Total protein	Diprotodontia	Common wombat	IV	Elevated	Student's 2 sample t-test 2 tailed		N/A	+		63		69																									3	4.24264	1	1.41421
t-test	3	Hartley & English 2005	Urea	Diprotodontia	Common wombat	IV	Elevated	Paired Student’s t		N/A	+		9.78		2.82																									0.588011	2.82	0.681842	3.27
t-test	15	Skerratt et al 1999	Urea	Diprotodontia	Common wombat	IV	Elevated	Student's 2 sample t-test 2 tailed		N/A	+		8.6		16.5																									0.8	1.78885	1.8	5.09117
t-test	6	Skerratt, 2003b	Urea	Diprotodontia	Common wombat	IV	Elevated	Student's 2 sample t-test 2 tailed		N/A	+		6.5		6.1																									1	1.41421	5	7.07107
t-test	13	Arlian et al 1995	A:G ratio	Carnivora	Dog	I	No effect	t-test		N/A	0		0.7		0.8		0.7														0.8	0.9								0.0458831	0.2	0.0229416	0.1	0.0458831	0.2
ONE-Way	90	Behera et al 2011	A:G ratio	Carnivora	Dog	I		Post-Hoc LSD					1.37		0.71																									0.13	0.39	0.0474158	0.264
1-way ANOVA	11	Beigh et al 2016	A:G ratio	Carnivora	Dog	I	Decreased	t-test		N/A	-		0.76		0.67				0.53																					0.00365148	0.02	0.00182574	0.01			0.00547723	0.03
t-test	10	Reddy et al 2014	A:G ratio	Carnivora	Dog	I	No effect	Student's t-test		N/A	0		0.85		0.71																					0.276				0.11	0.347851	0.06	0.24
t-test	13	Arlian et al 1995	Albumin	Carnivora	Dog	I	No effect	t-test		N/A	0		2.9		2.9		2.8														2.9	3.1								0.0458831	0.2	0.0458831	0.2	0.0688247	0.3
ONE-Way	90	Behera et al 2011	Albumin	Carnivora	Dog	I		Post-Hoc LSD					3.54		2.315																									0.32	0.96	0.103632	0.577
1-way ANOVA	11	Beigh et al 2016	Albumin	Carnivora	Dog	I	Decreased	t-test		N/A	-		3.17		3.03				2.63																					0.0675524	0.37	0.0346891	0.19			0.0383406	0.21
	98	Chandy et al 2000a	Albumin	Carnivora	Dog	I							3.68		1.47																									0.33	0.808332	0.02	0.12
t-test	10	Reddy et al 2014	Albumin	Carnivora	Dog	I	Reduced	Student's t-test		N/A	-		3.25		2.54																					0.006				0.04	0.126491	0.19	0.76
t-test	13	Arlian et al 1995	ALP (Alkaline phosphatase)	Carnivora	Dog	I	No effect	t-test		N/A	0		72		89.9		81														96.3	81.9								13.4896	58.8	7.3413	32	7.20365	31.4
1-way ANOVA	11	Beigh et al 2016	ALT (Alanine aminotransferase)	Carnivora	Dog	I	Decreased	t-test		N/A	-		28.75		26.29				37.5																					0.929303	5.09	0.774115	4.24			0.635358	3.48
t-test	13	Arlian et al 1995	SGOT (Serum glutamic-oaxloacetic transaminase)	Carnivora	Dog	I	No effect	t-test		N/A	0		34.5		42.2		35.8														30.5	31.1								0.894721	3.9	2.22533	9.7	1.78944	7.8
t-test	13	Arlian et al 1995	SGPT (serum glutamic-pyruvic transaminase)	Carnivora	Dog	I	No effect	t-test		N/A	0		62		35.9		31.9														34.5	43.7								5.66657	24.7	2.63828	11.5	3.62477	15.8
1-way ANOVA	11	Beigh et al 2016	AST (Aspartate aminotransferase)	Carnivora	Dog	I	Decreased	t-test		N/A	-		22.26		23.71				29.77																					0.881833	4.83	0.65179	3.57			0.478344	2.62
1-way ANOVA	11	Beigh et al 2016	Bilirubin	Carnivora	Dog	I	Decreased	t-test		N/A	-		0.39		0.53				1.17																					0.0273861	0.15	0.0419921	0.23			0.0346891	0.19
t-test	13	Arlian et al 1995	Blood urea nitrogen (BUN)	Carnivora	Dog	I	No effect	t-test		N/A	0		15		15.7		18.4														17.1	16.8								1.26179	5.5	0.940605	4.1	0.757072	3.3
t-test	13	Arlian et al 1995	BUN/creatinine ratio	Carnivora	Dog	I	No effect	t-test		N/A	0		16.5		22.3		26.3														25.1	23.2								1.53709	6.7	1.1012	4.8	1.07825	4.7
t-test	13	Arlian et al 1995	Calcium	Carnivora	Dog	I	No effect	t-test		N/A	0		9.6		9.1		9.2														9.6	9.6								0.0917663	0.4	0.0917663	0.4	0.137649	0.6
ONE-Way	90	Behera et al 2011	CAT	Carnivora	Dog	I		Post-Hoc LSD					125.28		95.705																									1.9	5.7	1.87221	10.424
1-way ANOVA	11	Beigh et al 2016	CAT	Carnivora	Dog	I	decreased	t-test		N/A	-		105.5		93.06				79.78																					0.615275	3.37	1.79105	9.81			1.6596	9.09
t-test	89	Singh et al 2011	CAT	Carnivora	Dog	I	decreased	MANOVA			-		168.95		91.25																									1.59493	11.05	1.68153	11.65
t-test	13	Arlian et al 1995	Chloride	Carnivora	Dog	I	No effect	t-test		N/A	0		109		112.3		113.2														109.9	112.5								1.23884	5.4	0.412948	1.8	1.05531	4.6
t-test	13	Arlian et al 1995	Cholesterol	Carnivora	Dog	I	No effect	t-test		N/A	0		143		115.1		118.6														132.6	130								5.11597	22.3	6.72188	29.3	6.42364	28
1-way ANOVA	11	Beigh et al 2016	Cholesterol	Carnivora	Dog	I	Decreased	t-test		N/A	-		256.34		261.87				203.73																					6.06146	33.2	3.56567	19.53			4.79988	26.29
t-test	10	Reddy et al 2014	Total cholesterol	Carnivora	Dog	I	increased	Student's t-test		N/A	+		84.57		104																					0.06				6.81	21.5351	6.91	27.64
1-way ANOVA	11	Beigh et al 2016	Copper	Carnivora	Dog	I	decreased	t-test		N/A	-		1.16		0.97				0.85																					0.0127802	0.07	0.0146059	0.08			0.0200832	0.11
	98	Chandy et al 2000a	Copper	Carnivora	Dog	I							0.191		0.178																									0.006	0.0146969	0.006	0.036
t-test	13	Arlian et al 1995	Creatinine	Carnivora	Dog	I	No effect	t-test		N/A	0		0.9		0.7		0.7														0.7	0.7								0.0229416	0.1	0.0229416	0.1	0.0229416	0.1
N/A	24	Aujla et al 2000	Eosinophils	Carnivora	Dog	I	No effect	N/A		N/A	0		2		2.2																					0.05				0.3	0.948683	0.66	2.46949
ONE-Way	90	Behera et al 2011	Eosinophils	Carnivora	Dog	I		Post-Hoc LSD					1.33		5.165																									0.33	0.99	0.441649	2.459
1-way ANOVA	11	Beigh et al 2016	Eosinophils	Carnivora	Dog	I	Increased	t-test		N/A	+		2.33		4.73				5.66																					0.244649	1.34	0.0620752	0.34			0.109545	0.6
	98	Chandy et al 2000a	Eosinophils	Carnivora	Dog	I							0.21		1.02																									0.03	0.0734847	0.01	0.06
ANOVA	50	Nwufoh et al 2020	Eosinophils	Carnivora	Dog	I	increased	t-test			+		0		2.4		13.5		13.5																	0.05				0	0	0.413118	1.6	1.26517	4.9	2.73691	10.6
t-test	10	Reddy et al 2014	Eosinophils	Carnivora	Dog	I	increased	Student's t-test		N/A	+		135.57		1176.33																					0				22.11	69.918	72.03	288.12
t-test	13	Arlian et al 1995	ESR (Erythrocyte sedimentation rate)	Carnivora	Dog	I	increased	t-test		N/A	+		2.5		3.3		8.5														2.1	2.1								1.14708	5	1.42238	6.2	2.8677	12.5
ANOVA	50	Nwufoh et al 2020	Fibrocytes	Carnivora	Dog	I	increased	t-test			+		0		10.5		19.4		13.4																	0.05				0	0	1.57501	6.1	3.12421	12.1	0.619677	2.4
t-test	13	Arlian et al 1995	GGT (gama glutamyl transferase)	Carnivora	Dog	I	No effect	t-test		N/A	0		5.5		5.3		4.9														4.8	5.1								0.29824	1.3	0.390007	1.7	0.367065	1.6
t-test	13	Arlian et al 1995	Globulin	Carnivora	Dog	I	No effect	t-test		N/A	0		4.4		3.8		3.8														3.8	3.4								0.412948	1.8	0.114708	0.5	0.160591	0.7
ONE-Way	90	Behera et al 2011	Globulin	Carnivora	Dog	I		Post-Hoc LSD					2.58		3.25																									0.16	0.48	0.158053	0.88
1-way ANOVA	11	Beigh et al 2016	Globulin	Carnivora	Dog	I	Decreased	t-test		N/A	-		4.18		4.48				4.88																					0.0620752	0.34	0.0383406	0.21			0.049295	0.27
	98	Chandy et al 2000a	Globulin	Carnivora	Dog	I							3.65		4.1																									0.18	0.440908	0.02	0.12
t-test	10	Reddy et al 2014	Globulin	Carnivora	Dog	I	No effect	Student's t-test		N/A	0		3.56		3.58																					0.91				0.2	0.632456	0.07	0.28
t-test	13	Arlian et al 1995	Glucose	Carnivora	Dog	I	No effect	t-test		N/A	0		86		84.3		107.3														100.5	95.1								2.82181	12.3	3.85418	16.8	8.9931	39.2
1-way ANOVA	11	Beigh et al 2016	Glucose	Carnivora	Dog	I	Decreased	t-test		N/A	-		90.62		90.04				79.32																					0.94756	5.19	0.735774	4.03			0.854447	4.68
ONE-Way	90	Behera et al 2011	GSH	Carnivora	Dog	I		Post-Hoc LSD					1		0.56																									0.11	0.33	0.0357415	0.199
t-test	89	Singh et al 2011	GSH	Carnivora	Dog	I	decreased	MANOVA			-		36.46		14.21																									0.378164	2.62	0.301666	2.09
t-test	89	Singh et al 2011	GSH-Px (glutathione peroxidase)	Carnivora	Dog	I	decreased	MANOVA			-		8931.45		6219.41																									16.6926	115.65	26.6664	184.75
t-test	89	Singh et al 2011	GST	Carnivora	Dog	I	decreased	MANOVA			-		1.02		0.6																									0.0057735	0.04	0.00866025	0.06
t-test	13	Arlian et al 1995	Hemoglobin	Carnivora	Dog	I	decreased	t-test		N/A	-		16.7		13.5		12.8														14.3	15.1								0.137649	0.6	0.412948	1.8	0.458831	2
N/A	24	Aujla et al 2000	Hemoglobin	Carnivora	Dog	I	Reduced	N/A		N/A	-		12.44		10.3																					0.05				0.18	0.56921	0.36	1.347
ONE-Way	90	Behera et al 2011	Hemoglobin	Carnivora	Dog	I		Post-Hoc LSD					11.23		9.4																									0.31	0.93	0.858154	4.778
t-test	19	Beigh et al 2013	Hemoglobin	Carnivora	Dog	I	Decreased	unpaired student's t-test		N/A	-		11.26		9.49																					0.0137				0.5	1.22474	0.24	1.17576
1-way ANOVA	11	Beigh et al 2016	Hemoglobin	Carnivora	Dog	I	Decreased	t-test		N/A	-		11.26		9.76				9.12																					0.222741	1.22	0.147885	0.81			0.131453	0.72
	98	Chandy et al 2000a	Hemoglobin	Carnivora	Dog	I							12.17		12.08																									0.22	0.538888	0.17	1.02
t-test	10	Reddy et al 2014	Hemoglobin	Carnivora	Dog	I	Reduced	Student's t-test		N/A	-		13.03		10.71																					0				0.42	1.32816	0.27	1.08
t-test	13	Arlian et al 1995	Hematocrit	Carnivora	Dog	I	decreased	t-test		N/A	-		48.6		41.5		39.6														43.2	44.1								0.390007	1.7	1.1012	4.8	1.07825	4.7
ONE-Way	90	Behera et al 2011	PCV	Carnivora	Dog	I		Post-Hoc LSD					38.33		30.115																									2.31	6.93	0.713751	3.974
t-test	19	Beigh et al 2013	PCV	Carnivora	Dog	I	Decreased	unpaired student's t-test		N/A	-		35.13		29.91																					0.0256				1.55	3.79671	0.58	2.84141
1-way ANOVA	11	Beigh et al 2016	PCV	Carnivora	Dog	I	Decreased	t-test		N/A	-		35.13		29.78				28.31																					0.69013	3.78	0.230043	1.26			0.315853	1.73
	98	Chandy et al 2000a	PCV	Carnivora	Dog	I							35.83		36.11																									0.75	1.83712	0.45	2.7
t-test	10	Reddy et al 2014	PCV	Carnivora	Dog	I	Decreased	Student's t-test		N/A	-		39.29		34.89																					0.051				2.14	6.76727	0.77	3.08
ANOVA	48	Nwufoh et al 2019	IgE (OD values)	Carnivora	Dog	I	increased	Duncan's multiple range test			+		16.18		21.11		34.7		96.26		112.74															0.001				0.0459279	0.9	0.311289	6.1	0.602166	11.8	1.09717	21.5	0.693001	13.58
t-test	85	Singh et al 2014	IL-2	Carnivora	Dog	I							0.87		0.94																									0.00471405	0.02	0.00707107	0.03
t-test	85	Singh et al 2014	IL-4	Carnivora	Dog	I							0.08		0.17																									0.00188562	0.008	0.00306413	0.013
t-test	85	Singh et al 2014	IL-5	Carnivora	Dog	I							0.22		0.46																									0.00259272	0.011	0.00683537	0.029
t-test	13	Arlian et al 1995	Iron	Carnivora	Dog	I	No effect	t-test		N/A	0		89		106.9		97.9														115.5	119.4								5.68951	24.8	5.66657	24.7	4.17537	18.2
t-test	19	Beigh et al 2013	Plasma Iron	Carnivora	Dog	I	Reduced	unpaired student's t-test		N/A	-		1.66		1.21																					0.0456				0.17	0.416413	0.03	0.146969
1-way ANOVA	11	Beigh et al 2016	Iron	Carnivora	Dog	I	decreased	t-test		N/A	-		1.66		1.28				1.06																					0.0310376	0.17	0.0237346	0.13			0.0273861	0.15
	98	Chandy et al 2000a	Iron	Carnivora	Dog	I							1.443		1.177																									0.41	1.00429	0.13	0.78
t-test	13	Arlian et al 1995	LDH (Lactic dehydrogenase)	Carnivora	Dog	I	No effect	t-test		N/A	0		175.3		385.6		168.1														142.6	160.2								22.5516	98.3	46.8467	204.2	19.1792	83.6
	93	Camkerten et al 2009	LOOH (lipid hydroperoxide)	Carnivora	dog	I		Wilcoxon signed rank tests			+		6.99		15.56																									0.204483	1.12	1.04798	5.74
ONE-Way	90	Behera et al 2011	LPO( Lipid peroxides)	Carnivora	Dog	I		Post-Hoc LSD					0.89		1.815																									0.12	0.36	0.0720217	0.401
1-way ANOVA	11	Beigh et al 2016	LPO( Lipid peroxides)	Carnivora	Dog	I	increased	t-test		N/A	+		2.3		4.27				5.34																					0.0748554	0.41	0.262907	1.44			0.217263	1.19
t-test	89	Singh et al 2011	LPO( Lipid peroxides)	Carnivora	Dog	I	increased	MANOVA			+		0.66		1.92																									0.0101036	0.07	0.0173205	0.12
N/A	24	Aujla et al 2000	Lymphocytes	Carnivora	Dog	I	No effect	N/A		N/A	0		22.5		20.8																					0.05				0.11	0.347851	61.51	230.149
ONE-Way	90	Behera et al 2011	Lymphocytes	Carnivora	Dog	I		Post-Hoc LSD					21.33		12.665																									1.58	4.74	0.694534	3.867
1-way ANOVA	11	Beigh et al 2016	Lymphocytes	Carnivora	Dog	I	Decreased	t-test		N/A	-		25.83		19.42				11.71																					1.08997	5.97	0.72482	3.97			0.226392	1.24
	98	Chandy et al 2000a	Lymphocytes	Carnivora	Dog	I							2.04		3.38																									0.17	0.416413	0.05	0.3
ANOVA	50	Nwufoh et al 2020	Lymphocytes	Carnivora	Dog	I	increased	t-test			+		0		5		20		1.5																	0.05				0	0	0.774597	3	0.446684	1.73	0.154919	0.6
t-test	10	Reddy et al 2014	Lymphocytes	Carnivora	Dog	I	Decreased	Student's t-test		N/A	-		2417.37		2158.22																					0.129				119.77	378.746	106.22	424.88
ANOVA	50	Nwufoh et al 2020	macrophage	Carnivora	Dog	I	increased	t-test			+		0		8.2		34		24																	0.05				0	0	1.85903	7.2	5.29308	20.5	1.05862	4.1
ANOVA	50	Nwufoh et al 2020	Mast cells	Carnivora	Dog	I	increased	t-test			+		0		1.8		2		1.5																	0.05				0	0	0.284019	1.1	0.258199	1	0.129099	0.5
t-test	13	Arlian et al 1995	MCH (mean corpuscular hemoglobin)	Carnivora	Dog	I	No effect	t-test		N/A	0		24.1		22.9		22.4														22.6	23.5								0.183533	0.8	0.252357	1.1	0.321182	1.4
t-test	19	Beigh et al 2013	MCH (mean corpuscular hemoglobin)	Carnivora	Dog	I	No effect	unpaired student's t-test		N/A	0		19.96		19.87																					0.731				2.95	7.22599	0.73	3.57626
t-test	13	Arlian et al 1995	MCHC (mean corpuscular hemoglobin concentration)	Carnivora	Dog	I	No effect	t-test		N/A	0		34.3		32.3		32.1														33	34.3								0.137649	0.6	0.206474	0.9	0.367065	1.6
t-test	19	Beigh et al 2013	MCHC (mean corpuscular hemoglobin concentration)	Carnivora	Dog	I	No effect	unpaired student's t-test		N/A	0		32.05		31.72																					0.947				3.42	8.37725	1.08	5.2909
t-test	13	Arlian et al 1995	MCV (mean corpuscular volume)	Carnivora	Dog	I	No effect	t-test		N/A	0		70.3		70.9		69.9														68.6	68.5								0.344124	1.5	0.87178	3.8	0.73413	3.2
t-test	19	Beigh et al 2013	MCV (mean corpuscular volume)	Carnivora	Dog	I	No effect	unpaired student's t-test		N/A	0		62.28		62.05																					0.896				4.3	10.5328	2.8	13.7171
N/A	24	Aujla et al 2000	Monocytes	Carnivora	Dog	I	No effect	N/A		N/A	0		3.3		2.6																					0.05				0.33	1.04355	0.35	1.30958
ONE-Way	90	Behera et al 2011	Monocytes	Carnivora	Dog	I		Post-Hoc LSD					8.33		6.495																									0.52	1.56	0.31395	1.748
1-way ANOVA	11	Beigh et al 2016	Monocytes	Carnivora	Dog	I	No effect	t-test		N/A	0		3.06		2.99				3.01																					0.109545	0.6	0.147885	0.81			0.125976	0.69
t-test	10	Reddy et al 2014	Monocytes	Carnivora	Dog	I	increased	Student's t-test		N/A	+		68.36		355.89																					0				17.83	56.3834	37.36	149.44
N/A	24	Aujla et al 2000	Neutrophils	Carnivora	Dog	I	increased	N/A		N/A	+		72.2		76.9																					0.05				0.79	2.4982	1.45	5.4254
ONE-Way	90	Behera et al 2011	Neutrophils	Carnivora	Dog	I		Post-Hoc LSD					70		75.665																									2.31	6.93	1.49036	8.298
1-way ANOVA	11	Beigh et al 2016	Neutrophils	Carnivora	Dog	I	Decreased	t-test		N/A	-		68.5		72.86				79.62																					0.907394	4.97	0.516685	2.83			0.640835	3.51
	98	Chandy et al 2000a	Neutrophils	Carnivora	Dog	I							7.42		14.4																									0.17	0.416413	0.05	0.3
ANOVA	50	Nwufoh et al 2020	Neutrophils	Carnivora	Dog	I	increased	t-test			+		0		14.8		17		4.2																	0.05				0	0	3.02093	11.7	3.74388	14.5	0.464758	1.8
t-test	10	Reddy et al 2014	Neutrophils	Carnivora	Dog	I	increased	Student's t-test		N/A	+		6698.06		8529.78																					0				244.96	774.632	311.68	1246.72
	93	Camkerten et al 2009	OSI (oxidative stress index)	Carnivora	dog	I		paired t-test			+		0.08		0.15																									0.0383406	0.21	0.138756	0.76
t-test	13	Arlian et al 1995	Phosphorus	Carnivora	Dog	I	No effect	t-test		N/A	0		4.3		4.5		4.7														4.8	5.3								0.206474	0.9	0.183533	0.8	0.160591	0.7
t-test	13	Arlian et al 1995	Potassium	Carnivora	Dog	I	No effect	t-test		N/A	0		4.5		4.6		4.8														4.6	4.5								0.0458831	0.2	0.0917663	0.4	0.252357	1.1
t-test	13	Arlian et al 1995	RBC (cell blood count)	Carnivora	Dog	I	decreased	t-test		N/A	-		6.93		5.89		5.69														6.31	6.43								0.0848838	0.37	0.201886	0.88	0.183533	0.8
N/A	24	Aujla et al 2000	TEC (Total erythrocyte count)	Carnivora	Dog	I	Reduced	N/A		N/A	-		5.99		4.62																					0.05				0.06	0.189737	0.15	0.561249
ONE-Way	90	Behera et al 2011	TEC (Total erythrocyte count)	Carnivora	Dog	I		Post-Hoc LSD					6.37		5.26																									0.22	0.66	0.160567	0.894
t-test	19	Beigh et al 2013	TEC (Total erythrocyte count)	Carnivora	Dog	I	Decreased	unpaired student's t-test		N/A	-		5.64		4.82																					0.0421				0.47	1.15126	0.14	0.685857
1-way ANOVA	11	Beigh et al 2016	TEC (Total erythrocyte count)	Carnivora	Dog	I	Decreased	t-test		N/A	-		5.64		4.91				4.72																					0.208135	1.14	0.166143	0.91			0.0858099	0.47
	98	Chandy et al 2000a	TEC (Total erythrocyte count)	Carnivora	Dog	I							6.03		6.08																									0.08	0.195959	0.07	0.42
t-test	10	Reddy et al 2014	TEC (Total erythrocyte count)	Carnivora	Dog	I	Decreased	Student's t-test		N/A	-		6.51		5.89																					0.021				0.19	0.600833	0.15	0.6
	93	Camkerten et al 2009	SH (sera sulfhydryl)	Carnivora	dog	I		Wilcoxon signed rank tests			-		0.2		0.17																									0.0273861	0.15	0.063901	0.35
ONE-Way	90	Behera et al 2011	SOD	Carnivora	Dog	I		Post-Hoc LSD					1.28		0.855																									0.13	0.39	0.0483138	0.269
1-way ANOVA	11	Beigh et al 2016	SOD	Carnivora	Dog	I	decreased	t-test		N/A	-		0.38		0.31				0.26																					0.0456435	0.25	0.00365148	0.02			0.00365148	0.02
t-test	89	Singh et al 2011	SOD	Carnivora	Dog	I	decreased	MANOVA			-		1.21		0.734																									0.00433013	0.03	0.0144338	0.1
t-test	13	Arlian et al 1995	Sodium	Carnivora	Dog	I	No effect	t-test		N/A	0		143.3		148.4		149.6														145.5	149.5								0.87178	3.8	0.344124	1.5	0.73413	3.2
t-test	10	Reddy et al 2014	T4 free	Carnivora	Dog	I	No effect	Student's t-test		N/A	0		1.57		1.37																					0.228				0.07	0.221359	0.04	0.16
t-test	10	Reddy et al 2014	Total T4	Carnivora	Dog	I	No effect	Student's t-test		N/A	0		2.69		2.32																					0.575				0.34	1.07517	0.25	1
	93	Camkerten et al 2009	TAC (total antioxidant capacity)	Carnivora	dog	I		paired t-test			0		1.65		1.67																									0.0912871	0.5	0.125976	0.69
t-test	85	Singh et al 2014	TGF-beta	Carnivora	Dog	I							1.18		1.76																									0.00235702	0.01	0.0164992	0.07
t-test	13	Arlian et al 1995	WBC (white blood cells)	Carnivora	Dog	I	increased	t-test		N/A	+		15.7		16.8		17.1														12.6	11.9								1.33061	5.8	1.00943	4.4	0.917663	4
N/A	24	Aujla et al 2000	TLC	Carnivora	Dog	I	Increased	N/A		N/A	+		12.1		19.36																					0.05				1.09	3.44688	0.86	3.21783
ONE-Way	90	Behera et al 2011	TLC	Carnivora	Dog	I		Post-Hoc LSD					11.07		14.625																									0.72	2.16	0.700461	3.9
1-way ANOVA	11	Beigh et al 2016	TLC	Carnivora	Dog	I	Decreased	t-test		N/A	-		10.34		11.57				13.62																					0.310376	1.7	0.0931128	0.51			0.115022	0.63
	98	Chandy et al 2000a	TLC	Carnivora	Dog	I							10.6		18.87																									0.3	0.734847	0.03	0.18
t-test	10	Reddy et al 2014	TLC	Carnivora	Dog	I	increased	Student's t-test		N/A	+		9334.29		12793.3																					0.003				81.34	257.22	796.361	3185.44
t-test	85	Singh et al 2014	TNF-alpha	Carnivora	Dog	I							1.23		0.498																									0.0164992	0.07	0.00824958	0.035
	93	Camkerten et al 2009	TOS (total oxidant status)	Carnivora	dog	I		Wilcoxon signed rank tests			+		12.22		20.39																									0.173445	0.95	0.786895	4.31
t-test	13	Arlian et al 1995	Total protein	Carnivora	Dog	I	No effect	t-test		N/A	0		7.3		6.7		6.6														6.7	6.5								0.367065	1.6	0.114708	0.5	0.160591	0.7
ONE-Way	90	Behera et al 2011	Total protein	Carnivora	Dog	I		Post-Hoc LSD					6.12		5.565																									0.46	1.38	0.411835	2.293
1-way ANOVA	11	Beigh et al 2016	Total protein	Carnivora	Dog	I	No effect	t-test		N/A	0		7.35		7.51				7.59																					0.315853	1.73	0.169794	0.93			0.217263	1.19
	98	Chandy et al 2000a	Total protein	Carnivora	Dog	I							7.33		5.58																									0.33	0.808332	0.03	0.18
t-test	10	Reddy et al 2014	Total protein	Carnivora	Dog	I	Decreased	Student's t-test		N/A	-		6.81		6.12																					0.024				0.22	0.695701	0.17	0.68
t-test	13	Arlian et al 1995	Triglycerides	Carnivora	Dog	I	No effect	t-test		N/A	0		40		44.3		57														44.1	49.5								4.01478	17.5	1.56003	6.8	4.84067	21.1
t-test	13	Arlian et al 1995	Uric acid	Carnivora	Dog	I	No effect	t-test		N/A	0		0.4		0		0.5														0	0								0.0229416	0.1	0	0	0.0688247	0.3
t-test	19	Beigh et al 2013	Plasma Vitamin A	Carnivora	Dog	I	Reduced	unpaired student's t-test		N/A	-		51.25		41.7																					0.0244				3.14	7.6914	1.3	6.36867
1-way ANOVA	11	Beigh et al 2016	Vitamin A	Carnivora	Dog	I	decreased	t-test		N/A	-		51.25		43.19				38.9																					0.573283	3.14	1.32914	7.28			1.15022	6.3
1-way ANOVA	11	Beigh et al 2016	Ascorbic acid Vitamin C	Carnivora	Dog	I	decreased	t-test		N/A	-		7.77		6.33				4.88																					0.142408	0.78	0.1844	1.01			0.17162	0.94
t-test	19	Beigh et al 2013	Plasma zinc	Carnivora	Dog	I	Reduced	unpaired student's t-test		N/A	-		1.46		1.04																					0.0483				0.16	0.391918	0.02	0.0979796
1-way ANOVA	11	Beigh et al 2016	Zinc	Carnivora	Dog	I	decreased	t-test		N/A	-		1.46		1.13				0.96																					0.0292119	0.16	0.0182574	0.1			0.0146059	0.08
	98	Chandy et al 2000a	Zinc	Carnivora	Dog	I							0.514		0.529																									0.13	0.318434	0.09	0.54
1 way ANOVA	1	Saleh et al 2011	Serum albumin	Artiodactyla	Dromedary camels	IV	Reduced	Duncan's multiple range test		N/A	-		33.1		32.5		29		25.9																					0.67	2.5949	0.84	2.90985	1.13	3.57337	0.9	2.84605
1 way ANOVA	1	Saleh et al 2011	CAT	Artiodactyla	Dromedary camels	IV	Reduced in mangy camels	Duncan's multiple range test		N/A	-		18.4		22		13.3		12.2																					0.73	2.82728	0.55	1.90526	0.61	1.92899	0.81	2.56144
1 way ANOVA	1	Saleh et al 2011	GSH	Artiodactyla	Dromedary camels	IV	Reduced in mangy camels	Duncan's multiple range test		N/A	-		7.4		8.69		5.28		4.04																					0.42	1.62665	0.39	1.351	0.33	1.04355	0.43	1.35978
1 way ANOVA	1	Saleh et al 2011	Hemoglobin	Artiodactyla	Dromedary camels	IV	Reduced	Duncan's multiple range test		N/A	-		111.7		102.1		86.7		61.1																					4.49	17.3897	3.37	11.674	6.1	19.2899	1.86	5.88184
1 way ANOVA	1	Saleh et al 2011	PCV	Artiodactyla	Dromedary camels	IV	Reduced	Duncan's multiple range test		N/A	-		0.31		0.29		0.26		0.22																					0.006	0.0232379	0.009	0.0311769	0.01	0.0316228	0.009	0.0284605
1 way ANOVA	1	Saleh et al 2011	NO (Nitric oxide in serum)	Artiodactyla	Dromedary camels	IV							0.19		0.26		0.44		0.54																					0.02	0.0774597	0.02	0.069282	0.03	0.0948683	0.03	0.0948683
1 way ANOVA	1	Saleh et al 2011	MDA (Malonyldialdehyde)	Artiodactyla	Dromedary camels	IV							145.5		161.8		202.6		217.7																					13.3	51.5107	16.6	57.5041	20	63.2456	18.9	59.767
1 way ANOVA	1	Saleh et al 2011	PC (protein carbonyls)	Artiodactyla	Dromedary camels	IV							8.19		9.34		11.64		14.76																					0.56	2.16887	0.55	1.90526	0.82	2.59307	0.95	3.00416
1 way ANOVA	1	Saleh et al 2011	RBC (cell blood count)	Artiodactyla	Dromedary camels	IV	Reduced	Duncan's multiple range test		N/A	-		8.6		8.31		7.12		6.21																					0.19	0.735867	0.35	1.21244	0.31	0.980306	0.12	0.379473
1 way ANOVA	1	Saleh et al 2011	SOD	Artiodactyla	Dromedary camels	IV	Reduced in mangy camels	Duncan's multiple range test		N/A	-		5.04		6.23		3.49		3.33																					0.39	1.51046	0.22	0.762102	0.31	0.980306	0.32	1.01193
1 way ANOVA	1	Saleh et al 2011	Serum ascorbate	Artiodactyla	Dromedary camels	IV		Duncan's multiple range test		N/A			22.5		22.2		15.6		15.3																					1.04	4.0279	1.32	4.57261	1.19	3.76311	1.1	3.47851
Pearson's chi-squared test	29	Davidson et al 2008	Serology	Carnivora	Fox	IV	increased	N/A			+		0.129		0.877																									0.00917246	0.174759	0.0300203	0.571964
ONE-Way	9	De & Dey 2010	A:G ratio	Artiodactyla	Goat	IV	Reduced	Paired t-test		N/A	-		1.23		0.51																					0.05				0.18	0.440908	0.05	0.122474
ONE-Way	9	De & Dey 2010	Albumin	Artiodactyla	Goat	IV	Reduced	Paired t-test		N/A	-		2.99		2.02																					0.05				0.3	0.734847	0.3	0.734847
ONE-Way	9	De & Dey 2010	ALT (Alanine aminotransferase)	Artiodactyla	Goat	IV	Increased	Paired t-test		N/A	+		12.33		31.5																					0.05				2.44	5.97675	2.02	4.94797
t-test	99	Dalapati et al 1996	Basophils	Artiodactyla	Goat	IV		Students t-test					0.91		1.11																									0.09	0.311769	0.11	0.381051
ONE-Way	9	De & Dey 2010	Bilirubin	Artiodactyla	Goat	IV	Increased	Paired t-test		N/A	+		0.44		1.44																					0.05				0.07	0.171464	0.2	0.489898
ONE-Way	9	De & Dey 2010	Blood urea nitrogen (BUN)	Artiodactyla	Goat	IV	Increased	Paired t-test		N/A	+		20.28		38.5																					0.05				2.51	6.14822	3.18	7.78938
t-test	99	Dalapati et al 1996	serum Ca	Artiodactyla	Goat	IV		Students t-test					10.66		7.06																									0.26	0.900666	0.16	0.554256
t-test	99	Dalapati et al 1996	Copper - Hair Cu	Artiodactyla	Goat	IV		Students t-test					19.53		14.25																									5.1	17.6669	4.65	16.1081
t-test	99	Dalapati et al 1996	Copper - Serum Cu	Artiodactyla	Goat	IV		Students t-test					0.58		0.38																									0.08	0.277128	0.09	0.311769
ONE-Way	9	De & Dey 2010	Creatinine	Artiodactyla	Goat	IV	Increased	Paired t-test		N/A	+		0.84		1.27																					0.05				0.06	0.146969	0.03	0.0734847
t-test	99	Dalapati et al 1996	Eosinophils	Artiodactyla	Goat	IV		Students t-test					1.87		4.37																									0.1	0.34641	0.14	0.484974
ONE-Way	9	De & Dey 2010	Globulin	Artiodactyla	Goat	IV	Increased	Paired t-test		N/A	+		2.32		3.86																					0.05				0.28	0.685857	0.35	0.857321
t-test	99	Dalapati et al 1996	Blood sugar	Artiodactyla	Goat	IV		Students t-test					60		48.75																									0.88	3.04841	2.32	8.03672
ONE-Way	9	De & Dey 2010	GSH	Artiodactyla	Goat	IV	Reduced	Paired t-test		N/A	-		0.24		0.16																					0.05				0.01	0.0244949	0.01	0.0244949
t-test	99	Dalapati et al 1996	Hemoglobin	Artiodactyla	Goat	IV		Students t-test					12.1		7.06																									2.31	8.00207	1.22	4.2262
ONE-Way	9	De & Dey 2010	Hemoglobin	Artiodactyla	Goat	IV	Reduced	Paired t-test		N/A	-		9.44		6.35																					0.05				0.61	1.49419	0.25	0.612372
t-test	99	Dalapati et al 1996	PCV	Artiodactyla	Goat	IV		Students t-test					30.16		18.11																									4	13.8564	3.05	10.5655
ONE-Way	9	De & Dey 2010	PCV	Artiodactyla	Goat	IV	Reduced	Paired t-test		N/A	-		28.06		20.27																					0.05				1.95	4.7765	1.12	2.74343
t-test	99	Dalapati et al 1996	Hair Fe	Artiodactyla	Goat	IV		Students t-test					628.8		502.66																									86.7	300.338	52.33	181.276
t-test	99	Dalapati et al 1996	Serum Fe	Artiodactyla	Goat	IV		Students t-test					88.62		34.78																									13.52	46.8347	1.9	6.58179
ONE-Way	9	De & Dey 2010	LPO( Lipid peroxides)	Artiodactyla	Goat	IV	increased	Paired t-test		N/A	+		3.09		4.1																					0.05				0.13	0.318434	0.19	0.465403
t-test	99	Dalapati et al 1996	Lymphocytes	Artiodactyla	Goat	IV		Students t-test					51.59		55.29																									0.45	1.55885	0.36	1.24708
t-test	99	Dalapati et al 1996	Monocytes	Artiodactyla	Goat	IV		Students t-test					4.11		2.91																									0.3	1.03923	0.62	2.14774
t-test	99	Dalapati et al 1996	Neutrophils	Artiodactyla	Goat	IV		Students t-test					39.63		38.4																									1.42	4.91902	0.48	1.66277
t-test	99	Dalapati et al 1996	Serum inorganic P	Artiodactyla	Goat	IV		Students t-test					6.65		4.69																									0.12	0.415692	0.2	0.69282
t-test	99	Dalapati et al 1996	TEC (Total erythrocyte count)	Artiodactyla	Goat	IV		Students t-test					10.88		5.96																									1.04	3.60267	0.55	1.90526
ONE-Way	9	De & Dey 2010	RBC (cell blood count)	Artiodactyla	Goat	IV	Reduced	Paired t-test		N/A	-		9.55		6.78																					0.05				0.57	1.39621	0.33	0.808332
t-test	99	Dalapati et al 1996	TLC	Artiodactyla	Goat	IV		Students t-test					12.4		13.06																									1.92	6.65108	2.36	8.17528
t-test	99	Dalapati et al 1996	Total protein	Artiodactyla	Goat	IV		Students t-test					6.61		4																									0.08	0.277128	0.14	0.484974
ONE-Way	9	De & Dey 2010	Total protein	Artiodactyla	Goat	IV	No effect	Paired t-test		N/A	0		5.31		5.89																					0.05				0.51	1.24924	0.63	1.54318
ONE-Way	9	De & Dey 2010	Nitrate	Artiodactyla	Goat	IV	increased	Paired t-test		N/A	+		7.75		18.75																					0.05				0.69	1.69015	2.89	7.07903
t-test	99	Dalapati et al 1996	Zinc - Hair Zn	Artiodactyla	Goat	IV		Students t-test					479		305.91																									40.57	140.539	53.69	185.988
t-test	99	Dalapati et al 1996	Zinc - Serum Zn	Artiodactyla	Goat	IV		Students t-test					48.48		28.25																									6.84	23.6945	2.66	9.21451
N/A	66	Al-Hadraawy et al 2017b	Basophils	Primates	Human	I	no effect				0		1.566		1.0941																									0.4254	1.9953	0.4131	2.7402
N/A	69	Hadi & Hassan 2020	Basophils	Primates	Human	I	increased				+		0.105		0.443		0.393																							0.0105409	0.1	0.027828	0.264	0.0210819	0.2
t-test	70	Mohammed et al 2020	Basophils	Primates	Human	I	decreased				-		0.4		0.25																									0.11	0.852056	0.09	0.697137
N/A	61	Nassef et al 1991	C2	Primates	Human	IV	decreased				-		135.1		128.18																									5.67908	43.99	4.56625	35.37
N/A	69	Hadi & Hassan 2020	C3	Primates	Human	I	decreased				-		11.68		2.61		64.74																							0.345742	3.28	0.15706	1.49	2.82497	26.8
student's test	59	Morsey et al 1993	C3	Primates	Human	I	increased				+		127.93		107.125		94.12																							7.65119	42.6	7.75176	43.16	9.65019	53.73
student's test	59	Morsey et al 1993	C4	Primates	Human	I	decreased				-		29.88		24.63		29.26																							3.08023	17.15	1.16205	6.47	1.72241	9.59
N/A	61	Nassef et al 1991	C4	Primates	Human	IV	increased				+		34.65		40.76																									0.923061	7.15	2.01266	15.59
ANOVA	62	Oberoi et al 2007	CAT	Primates	Human	I	no effect				0		2.32		2.345																									0.0379473	0.24	0.0377892	0.239
t-test	67	Mohy et al 2018	CD4	Primates	Human	IV	increased				+		841.8		1744.3																									5.00188	47.452	20.9901	199.13
t-test	67	Mohy et al 2018	CD8	Primates	Human	IV	increased				+		3464.9		4046.2																									13.835	131.25	10.3262	97.963
t-test	68	Mohy et al 2019	ECP	Primates	Human	IV	increased				+		7749.7		9721.1																									24.1716	226.75	19.4173	182.15
N/A	66	Al-Hadraawy et al 2017b	Eosinophils	Primates	Human	I	increased				+		3.7786		4.7752																									0.9628	4.51593	1.251	8.2982
N/A	69	Hadi & Hassan 2020	Eosinophils	Primates	Human	I	increased				+		3.473		10.783		9.29																							0.162225	1.539	0.255723	2.426	0.238541	2.263
t-test	70	Mohammed et al 2020	Eosinophils	Primates	Human	I	increased				+		1.9		4.35																									0.16	1.23935	0.36	2.78855
ANOVA	62	Oberoi et al 2007	GSH	Primates	Human	I	no effect				0		6.49		6.455																									0.0332039	0.21	0.0437343	0.2766
N/A	66	Al-Hadraawy et al 2017b	Hemoglobin	Primates	Human	I	decreased				-		13.6573		9																									9.3825	44.0078	30.7678	204.09
N/A	66	Al-Hadraawy et al 2017b	PCV	Primates	Human	I	decreased				-		39.2529		31.5452																									0.664	3.11444	3.1617	20.9723
N/A	69	Hadi & Hassan 2020	ID0	Primates	Human	I	increased				+		0.52		7.61		7.83																							0.0295146	0.28	0.251928	2.39	0.238225	2.26
	79	Al-Musawi et al 2018	IFN gamma	Primates	Human	I	no effect	Duncan's multiple range test			0		180.705		177.864																									19.114	111.453	10.626	107.842
student's test	59	Morsey et al 1993	IgA	Primates	Human	I	decreased				-		142		71.56		111.25																							10.3327	57.53	7.77691	43.3	7.78948	43.37
N/A	61	Nassef et al 1991	IgA	Primates	Human	IV	decreased				-		256.7		178.5																									11.5544	89.5	17.4413	135.1
t-test	78	Sharquie et al 2016	IgA	Primates	Human	I	no effect				0		217.1		216.8		263.2																							1.69024	14.54	2.37959	20.47	2.98756	25.7
t-test	65	Al-Hadraawy et al 2017a	IgE	Primates	Human	I	increased				+		179.092		401.654																									0.109	0.597018	0.618	4.78701
N/A	69	Hadi & Hassan 2020	IgE	Primates	Human	I	increased				+		73.64		524.15		513.13																							2.02491	19.21	25.9929	246.59	26.5252	251.64
t-test	68	Mohy et al 2019	IgE	Primates	Human	IV	increased				+		114.13		267.34																									0.740531	6.9468	1.95441	18.334
student's test	59	Morsey et al 1993	IgE	Primates	Human	I	increased				+		233		615.78		325																							15.9436	88.77	87.8539	489.15	37.9578	211.34
N/A	61	Nassef et al 1991	IgE	Primates	Human	IV	increased				+		4675		5939.38																									554.078	4291.87	486.589	3769.1
t-test	78	Sharquie et al 2016	IgE	Primates	Human	I	increased				+		77.41		303.8		429.4																							2.83179	24.36	8.35937	71.91	11.0284	94.87
student's test	59	Morsey et al 1993	IgG	Primates	Human	I	increased				+		139.6		305.9		208.025																							9.00721	50.15	24.9454	138.89	12.9388	72.04
N/A	61	Nassef et al 1991	IgG	Primates	Human	IV	increased				+		1733		3078.5																									49.5458	383.78	90.9777	704.71
t-test	78	Sharquie et al 2016	IgG	Primates	Human	I	increased				+		990.2		1093		1145																							5.47759	47.12	4.06402	34.96	6.1402	52.82
student's test	59	Morsey et al 1993	IgM	Primates	Human	I	increased				+		140.313		247.92		128.05																							6.17303	34.37	17.6354	98.19	9.77412	54.42
N/A	61	Nassef et al 1991	IgM	Primates	Human	IV	increased				+		228.65		358.55																									9.41522	72.93	12.1431	94.06
t-test	78	Sharquie et al 2016	IgM	Primates	Human	I	increased				+		182		206.8		180.7																							2.00062	17.21	1.80881	15.56	2.13198	18.34
t-test	75	Arlian et al 2003	IL-1 alpha	Primates	Human	IV	decreased				-	6	83	3	78																									4.24264	14.6969	2.12132	7.34847
t-test	75	Arlian et al 2003	IL-1 beta	Primates	Human	IV	increased				+	0.4	2.1	0.2	4																									0.282843	0.979796	0.141421	0.489898
t-test	75	Arlian et al 2003	IL-1 receptor antagonist	Primates	Human	IV	decreased				-	344	2767	78	2117																									243.245	842.624	55.1543	191.06
t-test	76	Arlian et al 2004b	IL-1 alpha	Primates	Human	IV	no effect				0	0.26	0.26	0	0																									0.183848	0.450333	0	0
t-test	76	Arlian et al 2004b	IL-1 beta	Primates	Human	IV	decreased				-	0.9	2.5	14.6	1.5																									0.636396	1.55885	10.3238	25.2879
N/A	74	Abd-el-aal et al 2016	IL-10	Primates	Human	I	increased				+		17.4		287																									1.49937	11.32	18.411	139
t-test	70	Mohammed et al 2020	IL-13	Primates	Human	I	increased				+		135.29		336.94																									4.62	35.7864	9.74	75.4457
	79	Al-Musawi et al 2018	IL17A	Primates	Human	I	increased	Duncan's multiple range test			+		44.817		49.738																									7.694	44.8633	9.768	99.1344
t-test	68	Mohy et al 2019	IL-17	Primates	Human	IV	increased				+		5.4016		16.583																									0.0298481	0.28	0.0479702	0.45
	79	Al-Musawi et al 2018	IL-4	Primates	Human	I	increased	Duncan's multiple range test			+		49.106		84.101																									16.044	93.5518	23.844	241.99
N/A	71	Mousa et al 2020	IL-4	Primates	Human	I	increased				+		366.95		902.925																									4.65929	41.674	9.33491	83.494
t-test	65	Al-Hadraawy et al 2017a	IL-5	Primates	Human	I	increased				+		14.512		42.128																									0.021	0.115022	0.415	3.21458
t-test	70	Mohammed et al 2020	IL-5	Primates	Human	I	increased				+		171.92		330.05																									3.19	24.7096	6.153	47.6609
t-test	75	Arlian et al 2003	IL-6	Primates	Human	IV	increased				+	6	31	8	121																									4.24264	14.6969	5.65685	19.5959
t-test	76	Arlian et al 2004b	IL-6	Primates	Human	IV	increased				+	3	12	1522	151																									2.12132	5.19615	1076.22	2636.18
t-test	76	Arlian et al 2004b	IL-6	Primates	Human	IV	decreased				-	11	23	9	17																									7.77817	19.0526	6.36396	15.5885
t-test	65	Al-Hadraawy et al 2017a	IL-8	Primates	Human	I	increased				+		240.815		356.047																									0.081	0.443655	0.201	1.55694
	79	Al-Musawi et al 2018	IL-8	Primates	Human	I	increased	Duncan's multiple range test			+		14.143		33.746																									4.379	25.5337	9.996	101.448
t-test	75	Arlian et al 2003	IL-8	Primates	Human	IV	decreased				-	19	88	5	59																									13.435	46.5403	3.53553	12.2474
t-test	76	Arlian et al 2004b	IL-8	Primates	Human	IV	decreased				-	47	3476	17693	1073																									33.234	81.4064	12510.8	30645.2
t-test	76	Arlian et al 2004b	IL-8	Primates	Human	IV	decreased				-	44	179	0	0																									31.1127	76.2102	0	0
N/A	66	Al-Hadraawy et al 2017b	Lymphocytes	Primates	Human	I	decreased				-		34.326		33.037																									0.5961	2.79596	0.3477	2.30638
N/A	69	Hadi & Hassan 2020	Lymphocytes	Primates	Human	I	decreased				-		32.01		13.5		13.953																							0.677571	6.428	0.559512	5.308	0.583124	5.532
t-test	70	Mohammed et al 2020	Lymphocytes	Primates	Human	I	increased				+		20		33.9																									0.27	2.09141	1.31	10.1472
	79	Al-Musawi et al 2018	MCP-1	Primates	Human	I	increased	Duncan's multiple range test			+		185.75		253.466																									32.543	189.757	18.979	192.616
t-test	68	Mohy et al 2019	MCP-1	Primates	Human	IV	increased				+		153.97		259.29																									1.62139	15.21	2.15546	20.22
ANOVA	62	Oberoi et al 2007	MDA	Primates	Human	I	no effect				0		2.82		2.785																									0.0411096	0.26	0.0444932	0.2814
	79	Al-Musawi et al 2018	MIP-1 alpha	Primates	Human	I	increased	Duncan's multiple range test			+		491.706		601.194																									488.358	2847.59	140.528	1426.2
N/A	61	Nassef et al 1991	MMI (macrophage migration inhibition test)	Primates	Human	IV	decreased				-		79		52.32																									1.5479	11.99	1.30003	10.07
N/A	66	Al-Hadraawy et al 2017b	Monocytes	Primates	Human	I	decreased				-		8.2074		7.2538																									1.1019	5.16837	0.9477	6.28633
N/A	69	Hadi & Hassan 2020	Monocytes	Primates	Human	I	decreased				-		10.048		4.47		4.14																							0.252771	2.398	0.323923	3.073	0.311484	2.955
t-test	70	Mohammed et al 2020	Monocytes	Primates	Human	I	no effect				0		2.2		2.1																									0.22	1.70411	0.26	2.01395
N/A	66	Al-Hadraawy et al 2017b	Neutrophils	Primates	Human	I	no effect				0		52.0455		54.79																									0.0938	0.439961	0.7562	5.01606
N/A	69	Hadi & Hassan 2020	Neutrophils	Primates	Human	I	increased				+		54.217		70.967		72.35																							0.541698	5.139	0.717099	6.803	0.695385	6.597
t-test	70	Mohammed et al 2020	Neutrophils	Primates	Human	I	increased				+		59		71.95																									0.7	5.42218	0.46	3.56314
N/A	66	Al-Hadraawy et al 2017b	RBC (cell blood count)	Primates	Human	I	no effect				0		5.0474		4.669																									0.4174	1.95778	0.4016	2.66391
ANOVA	62	Oberoi et al 2007	SOD	Primates	Human	I	increased				+		883.8		857.15																									13.8033	87.3	11.1267	70.3716
N/A	66	Al-Hadraawy et al 2017b	TLC	Primates	Human	I	increased				+		6.0474		7.3869																									1.25	5.86302	0.9564	6.34404
N/A	69	Hadi & Hassan 2020	WBC (white blood cells)	Primates	Human	I	increased				+		8.147		12.783		12.79																							0.253298	2.403	0.156849	1.488	0.156217	1.482
t-test	70	Mohammed et al 2020	WBC (white blood cells)	Primates	Human	I	increased				+		5.91		11.95																									0.29	2.24633	0.18	1.39427
	79	Al-Musawi et al 2018	TNF-alpha	Primates	Human	I	increased	Duncan's multiple range test			+		55.217		75.306																									17.99	104.899	23.321	236.682
t-test	76	Arlian et al 2004b	TNF-alpha	Primates	Human	IV	decreased				-	6	85	912	76																									4.24264	10.3923	644.881	1579.63
t-test	76	Arlian et al 2004b	TNF-alpha	Primates	Human	IV	increased				+	1	80	17	115																									0.707107	1.73205	12.0208	29.4449
t-test	75	Arlian et al 2003	VEGF	Primates	Human	IV	increased				+	20	116	12	174																									14.1421	48.9898	8.48528	29.3939
t-test	83	Perez et al 2019	11-k	Artiodactyla	Iberian ibex	IV	Increased						88.47		154.34				266.34																					3.86066	22.84	9.66011	57.15			19.1799	113.47
Mann-Whitney test	14	Lastras et al 2000	A:G ratio	Artiodactyla	Iberian ibex	IV	increased	N/A			+		1.07458		1.2																									0.0335453	0.303766	0.0441726	0.4
1-way ANOVA	7	Espinosa et al 2017a	AChE (Acetylcholinesterase)	Artiodactyla	Iberian ibex	IV	decreased	Wilcoxon signed sum rank test		N/A	-		0.29		0.42		0.33																							0.0197279	0.12	0.0312358	0.19	0.0279478	0.17
Non-parametric test	17	Raez-Bravo et al 2015	AGP (Serum alpha 1 acid glycoprotein)	Artiodactyla	Iberian ibex	IV	Elevated	Mann-Whitney test		N/A	+		1.006		1.206				1.763																					0.0558297	0.639	0.0560044	0.641			0.0681489	0.78
Non-parametric test	17	Raez-Bravo et al 2015	AGP (Serum alpha 1 acid glycoprotein)	Artiodactyla	Iberian ibex	IV							1.006		1.362																									0.0558297	0.639	0.0628193	0.719
t-test	84	Espinosa et al 2017c	Albumin	Artiodactyla	Iberian ibex	IV		Mann-Whitney U test					26.61		28.22		25.71		22.91																					0.0592474	0.37	0.0560449	0.35	0.06245	0.39	0.040032	0.25
Mann-Whitney test	14	Lastras et al 2000	Albumin	Artiodactyla	Iberian ibex	IV	no effect	N/A			0		2.82258		2.8																									0.226508	2.05112	0.0773021	0.7
MANOVA	2	Perez et al 2015	Albumin	Artiodactyla	Iberian ibex	IV	Reduced	Student's t-test		N/A	-		32.97		32.76		29.11		18.8																					10.28	70.4761	15.31	66.7347	7.72	28.8856	4.63	10.353
MANOVA	2	Perez et al 2015	AST (Aspartate aminotransferase)	Artiodactyla	Iberian ibex	IV	Elevated	Student's t-test		N/A	+		142.34		151.21		147.92		144.31																					4.57	31.3303	9.23	40.2326	18.21	68.1356	73.21	163.703
t-test	84	Espinosa et al 2017c	CAT	Artiodactyla	Iberian ibex	IV		Mann-Whitney U test					38.48		38.36		35.55		34.74																					2.7478	17.16	2.67094	16.68	1.48599	9.28	0.552442	3.45
MANOVA	2	Perez et al 2015	Cholesterol	Artiodactyla	Iberian ibex	IV	Reduced	Student's t-test		N/A	-		1.11		1.05		1.06		0.82																					0.03	0.20567	0.05	0.217945	0.06	0.224499	0.13	0.290689
MANOVA	2	Perez et al 2015	Creatinine	Artiodactyla	Iberian ibex	IV		Student's t-test		N/A			86.63		89.33		88.52		92.11																					1.66	11.3804	2.88	12.5536	2.68	10.0276	11.26	25.1781
MANOVA	2	Perez et al 2015	Creatinine kinase	Artiodactyla	Iberian ibex	IV	Elevated	Student's t-test		N/A	+		367.68		451.31		365.85		412.91																					42.51	291.434	89.5	390.121	365.85	1368.89	412.91	923.295
Mann-Whitney test	23	Perez et al 1999	Eosinophils	Artiodactyla	Iberian ibex	IV	decreased	N/A			-		0.31		0.07																		0.52							0.0331133	0.25	0.00927173	0.07
MANOVA	2	Perez et al 2015	Eosinophils	Artiodactyla	Iberian ibex	IV	Reduced	Student's t-test		N/A	-		525.28		704.05		901		371.41																					82.08	562.712	99.92	435.541	310.78	1162.83	335.83	750.939
Mann-Whitney test	14	Lastras et al 2000	Alpha1 globulins	Artiodactyla	Iberian ibex	IV	no effect	N/A			0		0.274426		0.29																									0.0100851	0.091324	0.0132518	0.12
Mann-Whitney test	14	Lastras et al 2000	Alpha2 globulins	Artiodactyla	Iberian ibex	IV	no effect	N/A			0		0.526557		0.54																									0.0187797	0.170058	0.0154604	0.14
Mann-Whitney test	14	Lastras et al 2000	Beta globulins	Artiodactyla	Iberian ibex	IV	decreased	N/A			-		0.309836		0.25																									0.0107597	0.0974336	0.00993884	0.09
Mann-Whitney test	14	Lastras et al 2000	Gamma globulins	Artiodactyla	Iberian ibex	IV	decreased	N/A			-		1.7		1.5																									0.0766658	0.694239	0.0883452	0.8
MANOVA	2	Perez et al 2015	Glucose	Artiodactyla	Iberian ibex	IV	Reduced	Student's t-test		N/A	+		3.36		3.17		3.41		0.51																					0.33	2.26237	0.51	2.22304	0.79	2.95591	0.19	0.424853
t-test	84	Espinosa et al 2017c	GR	Artiodactyla	Iberian ibex	IV		Mann-Whitney U test					22.37		21.75		22.39		23.85																					0.722178	4.51	0.690152	4.31	0.840673	5.25	0.00224179	0.014
t-test	84	Espinosa et al 2017c	GSH-Px (glutathione peroxidase)	Artiodactyla	Iberian ibex	IV		Mann-Whitney U test					60.54		66.99		39.06		46.45																					7.31145	45.66	8.90953	55.64	3.52602	22.02	3.68935	23.04
t-test	84	Espinosa et al 2017c	GSH:GSSH	Artiodactyla	Iberian ibex	IV		Mann-Whitney U test					2.44		2.49		2.34		2.19																					0.0800641	0.5	0.0896718	0.56	0.040032	0.25	0.00688551	0.043
Non-parametric test	17	Raez-Bravo et al 2015	Hp (Haptoglobin)	Artiodactyla	Iberian ibex	IV	Not affected	Mann-Whitney test		N/A	-		0.368		0.308				0.55																					0.0269975	0.309	0.0269975	0.309			0.0480537	0.55
Non-parametric test	17	Raez-Bravo et al 2015	Hp (Haptoglobin)	Artiodactyla	Iberian ibex	IV							0.368		0.369																									0.0269975	0.309	0.0301428	0.345
Mann-Whitney test	23	Perez et al 1999	Hemoglobin	Artiodactyla	Iberian ibex	IV	decreased	N/A			-		13.59		12.85																		14.19							0.461788	3.33	0.148382	1.07
MANOVA	2	Perez et al 2015	Hemoglobin	Artiodactyla	Iberian ibex	IV	Reduced	Student's t-test		N/A	-		147.63		156.05		134.35		118.31																					2.34	16.0422	6.08	26.5021	4.96	18.5586	7.98	17.8438
Mann-Whitney test	23	Perez et al 1999	Hematocrit	Artiodactyla	Iberian ibex	IV	decreased	N/A			-		44.35		42.67																		46.45							1.23421	8.9	0.257936	1.86
MANOVA	2	Perez et al 2015	Hematocrit	Artiodactyla	Iberian ibex	IV	Reduced	Student's t-test		N/A	-		38.07		36.51		34.95		34.44																					0.47	3.22216	0.81	3.53071	0.81	3.03074	1.72	3.84604
Mann-Whitney test	14	Lastras et al 2000	IgG	Artiodactyla	Iberian ibex	IV	decreased	N/A			-		20.0517		19.6																									0.596478	5.40134	0.507985	4.6
Kruskal-Wallis	41	Raez-Bravo et al 2016	IgG ELISA A	Artiodactyla	Iberian ibex	IV	increased	Mann-Whitney			+		9.5		19.46		24.28																							2.52349	28.55	2.96013	33.49	3.66193	41.43
Kruskal-Wallis	41	Raez-Bravo et al 2016	IgG ELISA B	Artiodactyla	Iberian ibex	IV	increased	Mann-Whitney			+		7.63		13.76		34.71																							0.873653	9.45	1.81295	19.61	2.65516	28.72
Kruskal-Wallis	41	Raez-Bravo et al 2016	IgG ELISA C	Artiodactyla	Iberian ibex	IV	increased	Mann-Whitney			+		47.61		137.86		168.16																							2.41454	26.45	3.79663	41.59	2.33878	25.62
MANOVA	2	Perez et al 2015	LDH (Lactate dehydrogenase)	Artiodactyla	Iberian ibex	IV		Student's t-test		N/A			475.29		585.15		478.64		479.71																					15.97	109.485	68.08	296.754	45.53	170.358	87.33	195.276
Mann-Whitney test	23	Perez et al 1999	Lymphocytes	Artiodactyla	Iberian ibex	IV	decreased	N/A			-		4.56		2.85																		4.37							0.308687	2.31	0.0841873	0.63
MANOVA	2	Perez et al 2015	Lymphocytes	Artiodactyla	Iberian ibex	IV	Reduced on status 3	Student's t-test		N/A	-		3.553		4.348		4.073		2.752																					265.58	1820.72	573.41	2499.44	573.41	2145.5	782.02	1748.65
Mann-Whitney test	23	Perez et al 1999	MCH (mean corpuscular hemoglobin)	Artiodactyla	Iberian ibex	IV	increased	N/A			+		9.08		10.87																		9.8							0.460401	3.32	0.275963	1.99
MANOVA	2	Perez et al 2015	MCH (mean corpuscular hemoglobin)	Artiodactyla	Iberian ibex	IV		Student's t-test		N/A			10.26		10.53		10.29		10.23																					0.07	0.479896	0.21	0.915369	0.14	0.523832	0.17	0.380132
Mann-Whitney test	23	Perez et al 1999	MCHC (mean corpuscular hemoglobin concentration)	Artiodactyla	Iberian ibex	IV	no effect	N/A			0		30.46		30.08																		30.44							0.484455	3.56	0.220454	1.62
MANOVA	2	Perez et al 2015	MCHC (mean corpuscular hemoglobin concentration)	Artiodactyla	Iberian ibex	IV		Student's t-test		N/A			38.44		41.99		38.62		33.3																					0.49	3.35927	1.25	5.44862	0.94	3.51716	0.26	0.581378
Mann-Whitney test	23	Perez et al 1999	MCV (mean corpuscular volume)	Artiodactyla	Iberian ibex	IV	increased	N/A			+		29.57		35.87																		27.71							1.07004	7.79	0.809054	5.89
MANOVA	2	Perez et al 2015	MCV (mean corpuscular volume)	Artiodactyla	Iberian ibex	IV		Student's t-test		N/A			26.82		25.28		26.62		30.62																					0.36	2.46804	0.59	2.57175	0.99	3.70424	0.53	1.18512
MANOVA	2	Perez et al 2015	MCV (mean corpuscular volume)	Artiodactyla	Iberian ibex	IV	Elevated	Student's t-test		N/A	+		26.82		25.28		26.62		30.62																					0.36	2.46804	0.59	2.57175	0.99	3.70424	0.53	1.18512
Mann-Whitney test	23	Perez et al 1999	Monocytes	Artiodactyla	Iberian ibex	IV	increased	N/A			+		0.31		0.49																		0.17							0.033282	0.24	0.0457628	0.33
MANOVA	2	Perez et al 2015	Monocytes	Artiodactyla	Iberian ibex	IV	Elevated	Student's t-test		N/A	+		145.26		163.71		118.16		739.61																					60.84	417.098	26.23	114.334	41.57	155.541	329.18	736.069
Mann-Whitney test	23	Perez et al 1999	Neutrophils bands	Artiodactyla	Iberian ibex	IV	increased	N/A			+		0.07		0.36																		0.04							0.0175292	0.13	0.0552844	0.41
Mann-Whitney test	23	Perez et al 1999	Neutrophils segmented	Artiodactyla	Iberian ibex	IV	no effect	N/A			0		6.29		6.63																		4.52							0.55886	4.03	0.809862	5.84
MANOVA	2	Perez et al 2015	Neutrophils	Artiodactyla	Iberian ibex	IV	Elevated	Student's t-test		N/A	+		3.47		4.05		5.296		13.497																					224.59	1539.71	340.04	1482.2	543.27	2032.73	1861.07	4161.48
MANOVA	2	Perez et al 2015	Neutrophils bands	Artiodactyla	Iberian ibex	IV	Elevated	Student's t-test		N/A	+		367.21		427.64		711.68		1.873																					57.93	397.148	70.01	305.167	142.77	534.196	260.85	583.278
t-test	84	Espinosa et al 2017c	PON-1	Artiodactyla	Iberian ibex	IV		Mann-Whitney U test					5.92		5.79		4.47		3.88																					0.13771	0.86	0.139311	0.87	0.120096	0.75	0.132906	0.83
Mann-Whitney test	23	Perez et al 1999	RBC (cell blood count)	Artiodactyla	Iberian ibex	IV	decreased	N/A			-		15.5		12.12																		16.3							0.544993	3.93	0.274577	1.98
MANOVA	2	Perez et al 2015	RBC (cell blood count)	Artiodactyla	Iberian ibex	IV	Reduced	Student's t-test		N/A	-		14.63		14.41		13.14		11.44																					0.23	1.5768	0.35	1.52561	0.51	1.90825	0.69	1.54289
1-way ANOVA	7	Espinosa et al 2017a	SAA	Artiodactyla	Iberian ibex	IV	increased	Wilcoxon signed sum rank test		N/A	+		4.45		4.72		11.61																							1.06366	6.47	1.89388	11.52	2.21445	13.47
Non-parametric test	17	Raez-Bravo et al 2015	SAA	Artiodactyla	Iberian ibex	IV	Elevated	Mann-Whitney test		N/A	+		1.806		2.871				8.649																					0.212397	2.431	0.117076	1.34			0.479489	5.488
Non-parametric test	17	Raez-Bravo et al 2015	SAA	Artiodactyla	Iberian ibex	IV							1.806		5.953																									0.212397	2.431	0.434493	4.973
t-test	84	Espinosa et al 2017c	SOD	Artiodactyla	Iberian ibex	IV		Mann-Whitney U test					62.87		74.14		69.32		63.9																					4.77502	29.82	4.84228	30.24	2.09768	13.1	1.66854	10.42
t-test	84	Espinosa et al 2017c	TBARS	Artiodactyla	Iberian ibex	IV		Mann-Whitney U test					3.33		3.68		3.55		3.74																					0.123299	0.77	0.184147	1.15	0.132906	0.83	0.116894	0.73
Mann-Whitney test	23	Perez et al 1999	TLC	Artiodactyla	Iberian ibex	IV	decreased	N/A			-		11.63		10.41																		9.63							0.660093	4.76	0.906935	6.54
MANOVA	2	Perez et al 2015	TLC	Artiodactyla	Iberian ibex	IV	Elevated	Student's t-test		N/A	+		8.179		9.804		11.19		19.34																					418.41	2868.47	472.91	2061.37	1137.89	4257.59	1478.79	3306.67
t-test	84	Espinosa et al 2017c	TOS	Artiodactyla	Iberian ibex	IV		Mann-Whitney U test					7.29		7.45		8.3		18.3																					0.627702	3.92	1.36429	8.52	0.981586	6.13	1.23619	7.72
Mann-Whitney test	14	Lastras et al 2000	Total protein	Artiodactyla	Iberian ibex	IV	no effect	N/A			0		5.69677		5.5																									0.144705	1.31036	0.143561	1.3
MANOVA	2	Perez et al 2015	Total protein	Artiodactyla	Iberian ibex	IV	Elevated	Student's t-test		N/A	+		66.33		68.37		68.71		87.9																					11.23	76.989	17.52	76.3679	17.58	65.7783	45.12	100.891
MANOVA	2	Perez et al 2015	Urea	Artiodactyla	Iberian ibex	IV	Elevated	Student's t-test		N/A	+		35.88		32.09		39.06		48.86																					0.94	6.44432	1.45	6.3204	3.49	13.0584	15.41	34.4578
t-test	87	Sarma et al 2019	albumin	Artiodactyla	Pigs	I	decreased	post Hoc Duncan test					3.33		2.825																									0.11	0.269444	0.100881	0.428
t-test	87	Sarma et al 2019	ALP (Alkaline phosphatase)	Artiodactyla	Pigs	I	increased	post Hoc Duncan test					153.67		429.5																									22.53	55.187	12.5905	53.417
t-test	87	Sarma et al 2019	ALT (Alanine aminotransferase)	Artiodactyla	Pigs	I		post Hoc Duncan test					24.17		58.25																									1.45	3.55176	2.4671	10.467
t-test	87	Sarma et al 2019	AST (Aspartate aminotransferase)	Artiodactyla	Pigs	I	increased	post Hoc Duncan test					48.33		90.25																									2.53	6.19721	1.32205	5.609
t-test	87	Sarma et al 2019	Blood urea nitrogen (BUN)	Artiodactyla	Pigs	I	increased	post Hoc Duncan test					18.17		38.085																									1.45	3.55176	0.806102	3.42
ONE-Way	86	Dimri et al 2014	CAT	Artiodactyla	Pigs	I		post Hoc Duncan test					428		329		311																							6.05	23.4315	3.8	17.8236	2.47	11.5853
ONE-Way	86	Dimri et al 2014	Copper	Artiodactyla	Pigs	I		post Hoc Duncan test					2.12		1.92		0.82																							0.05	0.193649	0.03	0.140712	0	0
t-test	87	Sarma et al 2019	Creatinine	Artiodactyla	Pigs	I	increased	post Hoc Duncan test					1.1		4.055																									0.063	0.154318	0.0872098	0.37
t-test	87	Sarma et al 2019	eosinophils	Artiodactyla	Pigs	I	decreased	post Hoc Duncan test					1.5		11.915																									0.34	0.832827	0.256915	1.09
t-test	87	Sarma et al 2019	Globulin	Artiodactyla	Pigs	I	decreased	post Hoc Duncan test					2.8		0.1																									0.12	0.293939	0.104888	0.445
ONE-Way	86	Dimri et al 2014	GPx	Artiodactyla	Pigs	I		post Hoc Duncan test					578		408		178																							9.51	36.8321	3.01	14.1182	1.33	6.23825
ONE-Way	86	Dimri et al 2014	GSH	Artiodactyla	Pigs	I		post Hoc Duncan test					0.52		0.32		0.14																							0.01	0.0387298	0	0	0	0
t-test	87	Sarma et al 2019	GSH	Artiodactyla	Pigs	I	decreased	post Hoc Duncan test					0.33		0.165																									0.02	0.0489898	0.0103709	0.044
ONE-Way	86	Dimri et al 2014	GST	Artiodactyla	Pigs	I		post Hoc Duncan test					11.59		9.92		7.14																							0.03	0.11619	0.01	0.0469042	0.02	0.0938083
	63	Zalunardo et al 2006	mean titre (immunoreactivity to haptoglobin)	Artiodactyla	Pigs	I	increased				+		229		2160																									17.6777	125	336.441	2379
t-test	87	Sarma et al 2019	Hemoglobin	Artiodactyla	Pigs	I	decreased	post Hoc Duncan test					12.74		8.835																									0.44	1.07778	0.227217	0.964
t-test	87	Sarma et al 2019	Hematocrit	Artiodactyla	Pigs	I	decreased	post Hoc Duncan test					44.67		29.25																									0.92	2.25353	0.403522	1.712
ONE-Way	86	Dimri et al 2014	LPO( Lipid peroxides)	Artiodactyla	Pigs	I		post Hoc Duncan test					3.58		5.68		8.31																							0.25	0.968246	0.11	0.515946	0.09	0.422137
t-test	87	Sarma et al 2019	LPO( Lipid peroxides)	Artiodactyla	Pigs	I	increased	post Hoc Duncan test					3.73		8.67																									0.13	0.318434	0.167113	0.709
t-test	87	Sarma et al 2019	Lymphocytes	Artiodactyla	Pigs	I		post Hoc Duncan test					50.67		54.08																									3.61	8.84266	1.83942	7.804
t-test	87	Sarma et al 2019	NO	Artiodactyla	Pigs	I	increased	post Hoc Duncan test					15.84		24.28																									2.28	5.58484	1.27916	5.427
t-test	87	Sarma et al 2019	Monocytes	Artiodactyla	Pigs	I		post Hoc Duncan test					1.33		1.33																									0.42	1.02879	0.230988	0.98
t-test	87	Sarma et al 2019	neutrophils	Artiodactyla	Pigs	I	decreased	post Hoc Duncan test					30.88		31.5																									0.99	2.42499	2.0037	8.501
t-test	87	Sarma et al 2019	TEC (Total erythrocyte count)	Artiodactyla	Pigs	I		post Hoc Duncan test					6.15		4.35																									0.14	0.342929	0.0730677	0.31
ONE-Way	86	Dimri et al 2014	SOD	Artiodactyla	Pigs	I		post Hoc Duncan test					1.22		0.93		0.54																							0.03	0.11619	0.01	0.0469042	0	0
ONE-Way	86	Dimri et al 2014	SOD	Artiodactyla	Pigs	I		post Hoc Duncan test					8.53		7.14		5.27																							0.02	0.0774597	0.01	0.0469042	0.01	0.0469042
t-test	87	Sarma et al 2019	SOD	Artiodactyla	Pigs	I	decreased	post Hoc Duncan test					1.22		0.585																									0.03	0.0734847	0.011078	0.047
t-test	87	Sarma et al 2019	TAA (total antioxidant)	Artiodactyla	Pigs	I	decreased	post Hoc Duncan test					1.08		0.62																									0.02	0.0489898	0.0141421	0.06
t-test	87	Sarma et al 2019	TLC	Artiodactyla	Pigs	I		post Hoc Duncan test					12.83		12.65																									0.86	2.10656	0.446184	1.893
t-test	87	Sarma et al 2019	Total protein	Artiodactyla	Pigs	I	decreased	post Hoc Duncan test					6.13		4.675																									0.11	0.269444	0.0801388	0.34
	63	Zalunardo et al 2006	mean titre (immunoreactivity to transferrin)	Artiodactyla	Pigs	I	increased				+		50		680																									0	0	74.5291	527
ANOVA	35	Seddiek et al 2013	Albumin	Lagomorpha	Rabbit	I	no effect	Duncan's t-test		N/A	0		2.62		2.4																		2.63	2.83						0.04	0.0894427	0.03	0.067082
ANOVA	35	Seddiek et al 2013	ALT (Alanine aminotransferase)	Lagomorpha	Rabbit	I	No effect	Duncan's t-test		N/A	0		21.05		21.04																		21.37	20.86						0.27	0.603738	0.31	0.693181
ANOVA	35	Seddiek et al 2013	AST (Aspartate aminotransferase)	Lagomorpha	Rabbit	I	decreased	Duncan's t-test		N/A	-		38.5		43.98																		40.94	40.56						0.26	0.581378	0.37	0.827345
ANOVA	35	Seddiek et al 2013	Cholesterol	Lagomorpha	Rabbit	I	no effect	Duncan's t-test		N/A	0		48.71		48.89																		49.02	45.24						0.5	1.11803	0.42	0.939149
ANOVA	35	Seddiek et al 2013	Creatinine	Lagomorpha	Rabbit	I	No effect	Duncan's t-test		N/A	0		0.9		0.94																		1.18	0.92						0.01	0.0223607	0.01	0.0223607
ANOVA	35	Seddiek et al 2013	Globulin	Lagomorpha	Rabbit	I	decreased	Duncan's t-test		N/A	-		3.09		1.98																		2.26	2.56						0.16	0.357771	0.06	0.134164
Mann-Whitney test	37	Casais et al 2015	IgE (OD values)	Lagomorpha	Rabbit	I	increased				+		0.21		63.95																									0.67	4.29009	42.36	224.148
ANOVA	35	Seddiek et al 2013	Total protein	Lagomorpha	Rabbit	I	decreased	Duncan's t-test		N/A	-		5.55		4.38																		4.89	5.41						0.1	0.223607	0.04	0.0894427
t-test	4	Kido et al 2011	Albumin	Carnivora	Raccoon dog	IV	Reduced	Student's t-test		N/A	-		30		28				23																	0.001				0.472456	5	0.472456	5			0.566947	6
t-test	4	Kido et al 2011	ALP (Alkaline phosphatase)	Carnivora	Raccoon dog	IV	Reduced	Student's t-test		N/A	-		109.3		99.9				109.8																					9.07115	96	7.38921	78.2			9.84597	104.2
t-test	4	Kido et al 2011	ALT (Alanine aminotransferase)	Carnivora	Raccoon dog	IV	Elevated	Student's t-test		N/A	+		121.9		94.6				141.8																	0.05				14.0319	148.5	7.27582	77			16.0635	170
t-test	4	Kido et al 2011	Bilirubin	Carnivora	Raccoon dog	IV	Reduced	Student's t-test		N/A	-		13.68		13.68				10.26																	0.001				0.646319	6.84	0.32316	3.42			0.646319	6.84
t-test	4	Kido et al 2011	Blood urea nitrogen (BUN)	Carnivora	Raccoon dog	IV	Elevated	Student's t-test		N/A	+		27.1		21.8				45.2																	0.001				1.00161	10.6	0.982708	10.4			2.34338	24.8
t-test	4	Kido et al 2011	Calcium	Carnivora	Raccoon dog	IV	Reduced	Student's t-test		N/A	-		2.35		2.27				2.1																	0.05				0.0188982	0.2	0.0330719	0.35			0.0255126	0.27
t-test	4	Kido et al 2011	Chloride	Carnivora	Raccoon dog	IV	Elevated	Student's t-test		N/A	+		105.5		105.9				111.3																	0.01				0.387414	4.1	0.614192	6.5			1.28508	13.6
	94	Noviana et al 2004	Chymase activity	Carnivora	Raccoon dog	IV					+		53		73.8																									10.3562	27.4	7.33251	19.4
t-test	4	Kido et al 2011	Creatinine	Carnivora	Raccoon dog	IV	Reduced	Student's t-test		N/A	-		35.4		17.7				26.5																					1.67249	17.7	0.835301	8.84			2.50401	26.5
t-test	4	Kido et al 2011	Eosinophils	Carnivora	Raccoon dog	IV	Elevated	Student's t-test		N/A	+		1.01		2.5				2.58																					0.10583	1.12	0.250401	2.65			0.259851	2.75
t-test	4	Kido et al 2011	Glucose	Carnivora	Raccoon dog	IV	Reduced	Student's t-test		N/A	-		6.17		6.29				4.73																	0.001				0.379854	4.02	0.203156	2.15			0.223944	2.37
t-test	4	Kido et al 2011	Hemoglobin	Carnivora	Raccoon dog	IV	Reduced	Student's t-test		N/A	-		129		109				102																					2.0788	22	2.1733	23			2.55126	27
t-test	4	Kido et al 2011	Hematocrit	Carnivora	Raccoon dog	IV	Reduced	Student's t-test		N/A	-		0.4		0.35				0.32																					0.00661438	0.07	0.00755929	0.08			0.00755929	0.08
t-test	4	Kido et al 2011	Lymphocytes	Carnivora	Raccoon dog	IV	Elevated	Student's t-test		N/A	+		2.19		3.88				4.21																					0.111783	1.183	0.305206	3.23			0.280639	2.97
t-test	4	Kido et al 2011	Monocytes	Carnivora	Raccoon dog	IV	Elevated	Student's t-test		N/A	+		0.11		0.42				0.26																					0.0141737	0.15	0.0727582	0.77			0.0585845	0.62
t-test	4	Kido et al 2011	Neutrophils segmented	Carnivora	Raccoon dog	IV	Elevated	Student's t-test		N/A	+		5.96		17.54				15.45																					0.288198	3.05	0.9005	9.53			1.07531	11.38
t-test	4	Kido et al 2011	neutrophils stab	Carnivora	Raccoon dog	IV	Elevated	Student's t-test		N/A	+		0.62		2.78				2.86																					0.0576396	0.61	0.260795	2.76			0.227724	2.41
t-test	4	Kido et al 2011	Phosphorus	Carnivora	Raccoon dog	IV	Elevated	Student's t-test		N/A	+		1.81		1.78				2.55																	0.001				0.0491354	0.52	0.0453557	0.48			0.0822073	0.87
t-test	4	Kido et al 2011	Potassium	Carnivora	Raccoon dog	IV	Reduced	Student's t-test		N/A	-		4.5		4.5				4.3																					0.0472456	0.5	0.0566947	0.6			0.085042	0.9
t-test	4	Kido et al 2011	RBC (cell blood count)	Carnivora	Raccoon dog	IV	Reduced	Student's t-test		N/A	-		6.26		5.43				5.45																					0.112444	1.19	0.110555	1.17			0.170084	1.8
t-test	4	Kido et al 2011	Sodium	Carnivora	Raccoon dog	IV	Elevated	Student's t-test		N/A	+		142.6		145				149.3																	0.01				0.245677	2.6	0.576396	6.1			0.992157	10.5
t-test	4	Kido et al 2011	WBC (white blood cells)	Carnivora	Raccoon dog	IV	Elevated	Student's t-test		N/A	+		9.9		27.22				25.37																					0.354342	3.75	1.05925	11.21			1.3002	13.76
t-test	4	Kido et al 2011	Total protein	Carnivora	Raccoon dog	IV	Reduced	Student's t-test		N/A	-		67		65				57																	0.001				0.755929	8	0.85042	9			1.0394	11
	94	Noviana et al 2004	Tryptase activity	Carnivora	Raccoon dog	IV					+		53.5		89.4																									9.5247	25.2	3.70405	9.8
GLM	18	Newman et al 2002	Urinary Nitrogen	Carnivora	Red foxes	IV	Elevated	t-test		N/A	-		720		286		659																							113	553.585	63.8	201.753	126	454.299
GLM	18	Newman et al 2002	Creatinine	Carnivora	Red foxes	IV	Elevated	t-test		N/A	-		29.3		18.6		16.4																							4.9	24.005	4.3	13.5978	3.9	14.0616
GLM	18	Newman et al 2002	Urea/Nitrogen ratio	Carnivora	Red foxes	IV	Elevated	t-test		N/A	-		29.5		17.2		47																			0.01				4.8	23.5151	2.5	7.90569	7.3	26.3205
Kruskal-Wallis	54	Rudd et al 2019	Albumin	Carnivora	San Joaquin kit fox	IV	decreased	Dunn's test			-		3.1		2.4																									0.0557086	0.3	0.129987	0.7
Kruskal-Wallis	54	Rudd et al 2019	ALP (Alkaline phosphatase)	Carnivora	San Joaquin kit fox	IV	decreased	Dunn's test			-		88.4		24.7																									7.91062	42.6	1.74554	9.4
Kruskal-Wallis	54	Rudd et al 2019	Basophils	Carnivora	San Joaquin kit fox	IV	increased	Dunn's test			+		0		9.2																									0	0	3.53009	18
Kruskal-Wallis	54	Rudd et al 2019	Bilirubin	Carnivora	San Joaquin kit fox	IV	No effect	Dunn's test			0		0.1		0.3																									0.0185695	0.1	0.0185695	0.1
Kruskal-Wallis	54	Rudd et al 2019	Blood urea nitrogen (BUN)	Carnivora	San Joaquin kit fox	IV	increased	Dunn's test			+		20.7		28.8																									0.835629	4.5	4.56811	24.6
Kruskal-Wallis	54	Rudd et al 2019	Calcium	Carnivora	San Joaquin kit fox	IV	no effect	Dunn's test			0		9.4		9.3																									0.204265	1.1	0.167126	0.9
Kruskal-Wallis	54	Rudd et al 2019	Creatinine	Carnivora	San Joaquin kit fox	IV	no effect	Dunn's test			0		0.8		0.7																									0.0371391	0.2	0.0742781	0.4
Kruskal-Wallis	54	Rudd et al 2019	Eosinophils	Carnivora	San Joaquin kit fox	IV	increased	Dunn's test			+		93.8		230.8																									18.3957	93.8	61.9727	316
Kruskal-Wallis	54	Rudd et al 2019	Globulin	Carnivora	San Joaquin kit fox	IV	increased	Dunn's test			+		2.7		4																									0.0742781	0.4	0.167126	0.9
Kruskal-Wallis	54	Rudd et al 2019	Glucose	Carnivora	San Joaquin kit fox	IV	decreased	Dunn's test			-		163.3		100.9																									3.91817	21.1	5.21804	28.1
Kruskal-Wallis	54	Rudd et al 2019	Hemoglobin	Carnivora	San Joaquin kit fox	IV	No effect	Dunn's test			0		12.4		12																									0.470679	2.4	0.666795	3.4
Kruskal-Wallis	54	Rudd et al 2019	Hematocrit	Carnivora	San Joaquin kit fox	IV	No effect	Dunn's test			0		38.7		37.9																									1.51009	7.7	1.90233	9.7
Kruskal-Wallis	54	Rudd et al 2019	Lymphocytes	Carnivora	San Joaquin kit fox	IV	increased	Dunn's test			+		1268.8		2452.6																									180.27	919.2	386.839	1972.5
Kruskal-Wallis	54	Rudd et al 2019	MCH (mean corpuscular hemoglobin)	Carnivora	San Joaquin kit fox	IV	No effect	Dunn's test			0		15.9		16																									0.60796	3.1	0.196116	1
Kruskal-Wallis	54	Rudd et al 2019	MCHC (mean corpuscular hemoglobin concentration)	Carnivora	San Joaquin kit fox	IV	No effect	Dunn's test			0		32.4		31.6																									0.980581	5	0.627572	3.2
Kruskal-Wallis	54	Rudd et al 2019	MCV (mean corpuscular volume)	Carnivora	San Joaquin kit fox	IV		Dunn's test					48.9		51.3																									0.960969	4.9	1.29437	6.6
Kruskal-Wallis	54	Rudd et al 2019	Monocytes	Carnivora	San Joaquin kit fox	IV	increased	Dunn's test			+		450		812.8																									46.4011	236.6	85.8008	437.5
Kruskal-Wallis	54	Rudd et al 2019	Neutrophils	Carnivora	San Joaquin kit fox	IV	increased	Dunn's test			+		8137.5		17110																									198.96	1014.5	1727.45	8808.3
Kruskal-Wallis	54	Rudd et al 2019	Neutrophils bands	Carnivora	San Joaquin kit fox	IV	increased	Dunn's test			+		43.8		1289.6																									24.7695	126.3	195.645	997.6
Kruskal-Wallis	54	Rudd et al 2019	Phosphate	Carnivora	San Joaquin kit fox	IV	no effect	Dunn's test			0		5.5		5.4																									0.222834	1.2	0.167126	0.9
Kruskal-Wallis	54	Rudd et al 2019	Potassium	Carnivora	San Joaquin kit fox	IV	no effect	Dunn's test			0		4.5		4.7																									0.0557086	0.3	0.148556	0.8
Kruskal-Wallis	54	Rudd et al 2019	RBC (cell blood count)	Carnivora	San Joaquin kit fox	IV	No effect	Dunn's test			0		7.9		7.5																									0.235339	1.2	0.411844	2.1
Kruskal-Wallis	54	Rudd et al 2019	Sodium	Carnivora	San Joaquin kit fox	IV	increased	Dunn's test			+		148.3		155.9																									0.835629	4.5	1.42985	7.7
Kruskal-Wallis	54	Rudd et al 2019	WBC (white blood cells)	Carnivora	San Joaquin kit fox	IV	increased	Dunn's test			+		9.5		21.4																									0.392232	2	2.07883	10.6
Kruskal-Wallis	54	Rudd et al 2019	Total protein	Carnivora	San Joaquin kit fox	IV	increased	Dunn's test			+		5.8		6.4																									0.0928477	0.5	0.148556	0.8
N/A	27	Dimri & Sharma 2004	BSP (bromosulhohtalein)	Artiodactyla	Sheep	I	increased			N/A	+		4.04		8.79								8.84	8.76	8.74	8.78	8.71	8.71	8.89	8.87						0.05				0.32	1.10851	0.76	2.1496
N/A	27	Dimri & Sharma 2004	Calcium	Artiodactyla	Sheep	I	decreased			N/A	-		3		1.4								2	2.1	2.2	2.3	2.5	2.7	2.8	2.9						0.01				0.1	0.34641	0.1	0.282843
	95	Dimri et al 2004b	Cell mediated immine respose	Artiodactyla	Sheep	I					+		3.45		3.867																									0.033	0.114315	0.019	0.16122
t-test	88	Camkerten et al 2019	Disulphide (SS)	Artiodactyla	Sheep	I	decreased	Mann-Whitney U test					33.67		18.95																									0.845818	5.86	1.07387	7.44
t-test	88	Camkerten et al 2019	Disulphide/native thiol %	Artiodactyla	Sheep	I	decreased	Mann-Whitney U test					12.78		25.59																									0.639415	4.43	4.90315	33.97
t-test	88	Camkerten et al 2019	Disulphide/total thiol %	Artiodactyla	Sheep	I	decreased	Mann-Whitney U test					10.49		14.15																									0.343523	2.38	1.53575	10.64
t-test	88	Camkerten et al 2019	native thiol	Artiodactyla	Sheep	I	decreased	Mann-Whitney U test					276.03		188.64																									6.75644	46.81	14.3197	99.21
t-test	88	Camkerten et al 2019	native thiol/total thiol %	Artiodactyla	Sheep	I	decreased	Mann-Whitney U test					84.69		85.05																									1.61081	11.16	3.86247	26.76
t-test	88	Camkerten et al 2019	total thiol	Artiodactyla	Sheep	I	decreased	Mann-Whitney U test					324.89		198.93																									4.73283	32.79	14.1335	97.92
N/A	27	Dimri & Sharma 2004	pH	Artiodactyla	Sheep	I	increased			N/A	+		5.91		6.29								6.01	6	5.99	5.98	5.97	5.95	5.94	5.92						0.01				0.03	0.103923	0.04	0.113137
N/A	27	Dimri & Sharma 2004	Phosphorus	Artiodactyla	Sheep	I	decreased			N/A	-		1.6		0.3								0.7	0.8	0.9	1	1.1	1.3	1.4	1.5						0.01				0.2	0.69282	0.2	0.565685
t-test	16	Ruykys et al 2013	ALT (Alanine aminotransferase)	Diprotodontia	Southern hairy-nosed wombat	IV	Normal parameters	Student's 2 sample t-test		N/A	-		46.7		125.4																					0.01				2.8832	23.6	1.10448	74
t-test	16	Ruykys et al 2013	Creatinine	Diprotodontia	Southern hairy-nosed wombat	IV	Normal parameters	Student's 2 sample t-test		N/A	0		0.19		0.0097																					0.01				0.06	0.424264	0.03	0.123693
t-test	16	Ruykys et al 2013	Globulin	Diprotodontia	Southern hairy-nosed wombat	IV	Increased	Student's 2 sample t-test		N/A	+		27.4		37.9																					0.01				0.647498	5.3	0.134328	9
t-test	16	Ruykys et al 2013	Hemoglobin	Diprotodontia	Southern hairy-nosed wombat	IV	Decreased	Student's 2 sample t-test		N/A	-		136.2		113.2																					0.01				2.44339	14	2.44339	20
t-test	16	Ruykys et al 2013	Hematocrit	Diprotodontia	Southern hairy-nosed wombat	IV	Decreased	Student's 2 sample t-test		N/A	-		43		0.35																					0.01				0.00855186	5	0.00855186	0.07
t-test	16	Ruykys et al 2013	Lymphocytes	Diprotodontia	Southern hairy-nosed wombat	IV	Increased	Student's 2 sample t-test		N/A	+		1		2.6																					0.01				0.207688	1.2	0.207688	1.7
t-test	16	Ruykys et al 2013	Neutrophils	Diprotodontia	Southern hairy-nosed wombat	IV	Increased	Student's 2 sample t-test		N/A	+		4.7		10.6																					0.02				0.794101	5.7	0.794101	6.5
t-test	16	Ruykys et al 2013	RBC (cell blood count)	Diprotodontia	Southern hairy-nosed wombat	IV	Decreased	Student's 2 sample t-test		N/A	-		5.2		4.3																					0.02				0.0977356	0.5	0.0977356	0.8
t-test	16	Ruykys et al 2013	WBC (white blood cells)	Diprotodontia	Southern hairy-nosed wombat	IV	Increased	Student's 2 sample t-test		N/A	+		6.2		14.2																					0.03				0.928488	6.4	0.928488	7.6
t-test	16	Ruykys et al 2013	Total protein	Diprotodontia	Southern hairy-nosed wombat	IV	Increased	Student's 2 sample t-test		N/A	+		63.5		71.2																					0.01				0.561979	4.6	0.830752	6.8
1-way ANOVA	5	Dimri et al 2008	CAT	Artiodactyla	water buffaloes	IV	Elevated			N/A	+		562.46		466.73		483.534																							35.516	154.811	29.011	136.074	27.511	129.038
1-way ANOVA	5	Dimri et al 2008	Copper	Artiodactyla	water buffaloes	IV	Reduced			N/A	-		5		5		4																							0.305	1.32946	0.176	0.825513	0.257	1.20544
1-way ANOVA	5	Dimri et al 2008	LPO( Lipid peroxides)	Artiodactyla	water buffaloes	IV	Elevated			N/A	+		2.8		3.083		4.6																							0.186	0.810755	0.0855	0.401031	0.226	1.06003
1-way ANOVA	5	Dimri et al 2008	SOD	Artiodactyla	water buffaloes	IV	Elevated			N/A	+		11.075		10.735		6.7																							0.502	2.18817	0.394	1.84802	0.36	1.68855
1-way ANOVA	5	Dimri et al 2008	Zinc	Artiodactyla	water buffaloes	IV	Reduced			N/A	-		5.12		5.07		4																							0.329	1.43408	0.407	1.909	0.335	1.57129
[truncated: 91 more columns]

## Sheet: Overview
Study	citation	Year	Animal	Order	Country	Type of mange	Control	treatment1	treatment2	treatment3	Treatment 4	Total	Data written in sheet	Comments
	Hewit et al 1971	1971	human	Primates	England								N	No mean/SE values mentioned,
	Svartman et al 1972	1972	human	Primates	United States								N	No mean/SE values mentioned,
	Keep 1977	1977											N	No mean/SE vales mentioned
	Fanta et al 1979	1979	human	Primates	Austria								N	No mean/SE vales mentioned
	Walters 1979	1979	human	Primates									N	No mean/SE vales mentioned
	Falk & Bolle 1980a	1980	human	Primates	Norway								N	No mean/SE values mentioned
	Falk & Bolle 1980b	1980	Human	Primates	Norway								N	No mean/SE values mentioned
	Srivastava et al 1980	1980	Human	Primates									N	No range, no control group
	Van Neste & Salmon 1980	1980	human	Primates	Belgium		5	8					N	No mean/SE values mentioned
	Falk & Thorsby 1981	1981	human	Primates	Norway		1468	60				1528	N	No mean/SE vales mentioned
	Seggie 1981	1981	human	Primates	Zimbabwe								N	No scabies pathology
	Van Neste & Lachapelle 1981	1981	human	Primates	Belgium								N	No mean/SE vales mentioned, no control group
20	Pence et al 1983	1983	Coyotes	Carnivora	United States	-	102	?	?	?		101	Y	Range, Body weight can be used, but no SE values of serologic tests
55	Ezeoke 1985	1985	Human	Primates		I	21+36	27+30				114	Y	Recorded healthy vs affected (no severity scale), significant age difference, but argued that it is unlikely the cause of the serum differences
	Chakrabarti 1985	1985	Human + animals	-	India								N	No mean/SE values mentioned, no control group
	Arlian et al 1985
	Webster & Uhler 1986	1986	human	primates	United States								N	Overview of treatment, no mean/SE values
	Wooten et al 1986
	Lange & Warnock-Eckhart 1987	1987	human	Primates									N	No mean/SE vales mentioned
	Ide 1989	1989	human	Primates	Jamaica								N	No mean/SE vales mentioned
	Rajajee 1990	1990	human	Primates	India								N	No scabies pathology
21	Arlian et al 1990	1990	Rabbits	Lagomorpha	United States	-	1	4				5	Y	Recorded healthy vs affected, small control group (1), no SD for control
	Arlian et al 1991	1991	human	Primates	United States								N	No mean/SE vales mentioned
	Bornstein 1991	1991	Fox	Carnivora	Sweden								N	No mean/SE vales mentioned
	Johnson et al 1991	1991	human	Primates	United States								N	No mean/SE vales mentioned
61	Nassef et al 1991	1991	human	Primates	Egypt	II	20	40					Y	Recorded healthy vs affected (no severity scale)
	Davies et al 1991
	Sokolova & Lange 1992b	1992											N	Not in English
	Hsueh et al 1992	1992	human	Primates									N	No mean/SE vales mentioned
	Dixon & Thompson 1993	1993	rats		Nigeria								N	No pathology mentioned from mange
	Mitra et al 1993	1993	animals and humans	-	India								N	No mean/SE vales mentioned
59	Morsy et al 1993	1993	human	Primates	Egypt	I	15	16					Y	Recorded healthy vs affected + after treatment of
	Angarano et al 1994	1994	human	Primates									N	No mean/SE vales mentioned
	Arlian et al 1994	1994	rabbits	lagomorpha	United States								N	No mean/SE vales mentioned, no control group
13	Arlian et al 1995	1995	dogs	Carnivora	United States	IV	4	15	15			19	Y	Range of severity, control preinfestation, week 6 during infestation, week 8 during infestation
57	Amer et al 1995	1995	human	Primates	Egypt	IV	10	20					Y	Median + range values, needs to be calculated. Recorded healthy vs affected (no severity scale).
56	Lewis-Jones & Finley 1995	1995	human	Primates	England	-	47	6				53	Y	quality of life score, quite subjective, not sure it will be included in final analysis.
	Norrix et al 1995	1995	Bighorn sheep										N	No mean/SE vales mentioned
60	Haustein et al 1996	1996	human	Primates	Germany			6	13	25		44	Y	No control group. Severity range recorded (mild, moderate, severe)
	Jedrzejewska et al 1996	1996	human	Primates									N	No mean/SE vales mentioned
99	Dalapati et al 1996	1996	Goats	Artiodactyla	India		12	12				24	Y	Healthy vs affected
	Lowenstein et al 1996	1996											N	No healthy control group, focused on after treatment.
	Stemmer et al 1996	1996	dogs	Carnivora	United States		4	15					?	Data needs to be extracted from figures
81	Hollanders et al 1997	1997	Pigs	Artiodactyla	Netherlands	-	558	94				652	Y	Recorded healthy vs affected (no severity scale). Pooled samples
	Basnyat & Litch 1997	1997	human	Primates	Nepal								N	No mean/SE vales mentioned
22	Randhawa et al 1997	1997	buffaloes	Artiodactyla	India	-		4				4	Y	Recorded healthy vs affected (no severity scale). Waiting on control group sample size
	Arlian et al 1997	1997	Dogs	Carnivora			4	15				19		Data needs to be extracted from figures
	Bornstein et al 1997	1997	Camel	Artiodactyla	Sudan		6	10					N	No mean/SE vales mentioned
	Bornstein & Wallgren 1997	1997	Pigs	Artiodactyla	Sweden								N	No mean/SE vales mentioned, serology focused
	Hirudkar et al 1997	1997	Sheep	Artiodactyla	India		6	18				24	N	No mean/SE vales mentioned
51	Little et al 1998	1998	Red foxes	Carnivora	United States	I	3	5				8	Y	Data needs to be extracted from figures
	Moustafa et al 1998	1998	human	Primates	Egypt								N	focus on house dust mite in response to already existing scabies infection
	Walton et al 1999	1999											N	focus on sarcoptes scabiei genetics
	Beck 1999	1999			Germany								N	No mean/SE vales mentioned
	Geffray 1999	1999			France								N	No mean/SE vales mentioned
23	Perez et al 1999	1999	Ibex	Artiodactyla	Spain	IV	26	6	20			52	Y	Recorded healthy vs affected (no severity scale) + treatment
15	Skerratt et al 1999	1999	common wombats	Diprotodontia	Australia	IV	5	8				10	Y	Recorded healthy vs affected (no severity scale)
	Fthrnakis et al 2000	2000	Sheep	Artiodactyla	-								N	no mean/SE vales mentioned
	Lavin et al 2000	2000	Chamois	Artiodactyla	Spain								N	No mean/SE vales mentioned
24	Aujla et al 2000	2000	dogs	Carnivora	India	IV	10	14				24	Y	Recorded healthy vs affected (no severity scale)
25	Elbers et al 2000	2000	Pigs	Artiodactyla	The Netherlands	I	40	40				80	Y	Recorded healthy vs affected (no severity scale)
14	Lastras et al 2000	2000	Chamois	Artiodactyla	Spain	-	22 or 20	16				58	Y	Recorded healthy vs affected (no severity scale). Pooled samples
14	Lastras et al 2000	2000	Spanish Ibex	Artiodactyla	Spain	-	39 or 23	20				82	Y	Recorded healthy vs affected (no severity scale). Pooled samples
	Arlian & Morgan 2000	2000	Rabbits	Lagomorpha	United States								N	No mean/SE vales mentioned
	Lilliehook et al 2000
98	Chandy et al 2000a	2000	Dogs	Carnivora	India		6	36				42	Y	Healthy vs affected
	Chandy et al 2000b	2000	Dogs	Carnivora	India		6	24				30	N	No mean/SE vales mentioned
	Stegeman et al 2000	2000											N	No mean/SE values
	van der Heijden et al 2000	2000											N	No mean/SE values
	Guibal et al 2001	2001	human	Primates	France								N	No specific scabies pathology
	McGarry et al 2001	2001	human										N	No mean/SE vales mentioned
	David et al 2002	2002	human	Primates	England								N	scabies association with STDs
	Wong et al 2002	2002	Human	Primates	Australia								N	No mean/SE vales mentioned
	Fuchs & Deutz 2002	2002	Chamois	Artiodactyla	Austria								N	No pathology
	Kondaj 2002	2002	human	Primates	Albania								N	No mean/SE vales mentioned
	Kalema-Zikusoka et al 2002	2002	Gorilla	Primates	Uganda								N	No mean/SE values mentioned,
18	Newman et al 2002	2002	red foxes	Carnivora	England	-	24	10	13			47	Y	Range of severity
52	Deem et al 2002	2002	Pampas foxes	Carnivora	Boliva	IV							Y	No mean/SE values mentioned,
	Bayou 2002	2002	Goats	Artiodactyla	Etiopia		16	16+16				48	N	No mean/SE vales mentioned
96	Mohammed & Beynen 2002	2002	Camels	Artiodactyla	Sudan		1017	306				1323	Y	Healthy vs affected
75	Arlian et al 2003	2003	Human	Primates	United States	IV	6	6				12	Y	No range (control vs sarcoptic scabiei extract). Human keratinocytes, 6 samples per test reagent
	Harumal et al 2003	2003	Human	Primates	Australia								N	No mean/SE vales mentioned
	Lenzi et al 2003	2003	Human	Primates	Brazil								N	No mean/SE vales mentioned
	Asano et al 2003	2003	Human	Primates	Japan								N	No mean/SE vales mentioned
26	Skerrat 2003a	2003	common wombat	Diprotodontia	Australia	IV						10	Y
6	Skerratt 2003b	2003	common wombats	Diprotodontia	Australia	IV	4	7				11	Y	Recorded healthy vs affected (no severity scale)
	Kessler et al 2003	2003	Pigs	Artiodactyla	Germany		6	6				12	?	Severity scale = control (pooling of week 1,10+20), week 1 infested, week 10 infested, week 20 infested
97	Rehbein et al 2003	2003	Bulls				8	8				16	Y	Antibody = day 0, 28, 56; weight gain = Day 0 to Day 56
	Heukelbach et al 2004	2004	Human	Primates	Brazil			548	505	535		1588	N	General ectoparasites, not specific scabies pathology
27	Dimri & Sharma 2004a	2004	Sheep	Artiodactyla	India	-	12	8*72				84	Y	Recorded healthy vs affected (no severity scale) + treatment
95	Dimri & Sharma 2004b	2004	Sheep	Artiodactyla	India		12	72				84	Y	Recorded healthy vs affected (no severity scale)
	Menzano et al 2004	2004	human	primates									N	No mean/SE vales mentioned
	Arlian et al 2004a	2004	human	Primates	United States	Ordinary + crusted							N	No mean/SE vales mentioned
76	Arlian et al 2004b	2004	human	Primates	United States	-	3	3					Y	No range (control vs sarcoptic scabiei extract). Human keratinocytes, 3 samples per test reagent
	Rabinowitz et al 2004	2004	human	Primates									N	No mean/SE vales mentioned
	Walton et al 2004	2004											N	focus on sarcoptes scabiei genetics
91	Rambozzi et al 2004	2004	Chamois	Artiodactyla	Italy		104	40				144	Y	Healthy vs affected
94	Noviana et al 2004	2004	Racoon dogs	Carnivora	Japan		5	2				7	Y	Healthy vs affected
	Dougall et al 2005	2005	human	Primates	Australia	crusted mange	10	10	8	10			N	No mean/SE vales mentioned. Naive, uninfested, ordinary scabies, crusted scabies.
	Haas et al 2005	2005	human	Primates	Germany		16	22	41			79	N	No mean/SE values mentioned. Recorded healthy, skin disease but no scabies and scabies affected
	Sun et al 2005	2005	Human	Primates									N	No range, no control group
28	Wicks & Clark 2005	2005	Southern brown bandicoot	Diprotodontia	Australia	Severe mange, type not specified						65	Y	No range, no control group
	Taskapan et al 2005	2005	human	Primates	Turkey								N	focus on house dust mite in response to already existing scabies infection
3	Hartley & English 2005	2005	common wombat	Diprotodontia	Australia	IV	10-14	7-9				23	Y	Recorded healthy vs affected (no severity scale)
	Boyce et al 2005	2005	Bighorn sheep	Artiodactyla	New Mexico								N	No mean/SE vales mentioned
	Tarigan & Huntley 2005	2005											N	no control group
77	Arlian et al 2006	2006	Human	Primates	United States	IV							?	Data needs to be extracted from figures
63	Zalunardo et al 2006	2006	pigs	Artiodactyla	Australia	IV	30	20				50	Y	Recorded healthy vs affected (no severity scale)
	Brouqui & Raoult 2006	2006	human	primates	France								N	No mean/SE vales mentioned
	Kolcylgit & Ozhatay 2006	2006	human	primates	Turkey								N	No pathology
62	Oberoi et al 2007	2007	human	Primates	India	-	20	20				40	Y	Pooled pre-treatment group B1+C1
	Ajose 2007	2007	human	primates	Nigeria								N	No pathology
	Hama & Kozuka 2007	2007	human	primates	-								N	No mean/SE vales mentioned, case report
	Rabinowitz et al 2007	2007	human	primates	United States								N	No mean/SE vales mentioned
	Walton & Currie 2007	2007	-										N	Overview, found other studies in it
	Rambozzi et al 2007	2007	Pigs	Artiodactyla	Italy		8	21	30				N	No mean/SE vales mentioned
	Parsons et al 2008	2008											N	No pathology
	Verbisck-Bucker et al 2008	2008	Spanish Ibex	Artiodactyla	Spain								N	No scabies pathology
	Zehnder et al 2008	2008	ferret	carnivora	United States								N	No scabies pathology
29	Davidson et al 2008	2008	Fox	Carnivora	Norway			90				90	Y	Recorded positive vs negative, SD calculated from 95% CI
5	Dimri et al 2008	2008	water buffaloes	Artiodactyla	India		19	22	22			63	Y	healthy, subclinic, clinic = range healthy, mild, moderate
30	Rathod et al 2008	2008	Camels	Artiodactyla	Germany	Not specified	32	32				64	Y	Recorded healthy vs affected (no severity scale). Pooled samples
	Blancou 2009	2009											N	No scabies pathology
	Jofre et al 2009	2009	-		Chile								N	No mean/SE vales mentioned
	Steer et al 2009	2009	human	Primates									N	no clear control group, specified as all vs infected
93	Camkerten et al 2009	2009	dogs	Carnivora	Turkey		15	15				30	Y	Healthy vs affected
31	Millan 2010	2010	European rabbit	Lagomorpha	Spain							32	Y	Recorded healthy vs affected (no severity scale)
9	De & Dey 2010	2010	Goats	Artiodactyla	India		6	6				12	Y	Recorded healthy vs affected (no severity scale)
	Mounsey et al 2010	2010	pigs	Artiodactyla	Australia								N	No mean/SE vales mentioned
	Abbasi et al 2010	2010	human	primates	Pakistan								N	No mean/SE vales mentioned
	Satapathy 2010	2010	human	primates	India								N	No scabies pathology
	Sher et al 2010	2010	human	primates	Pakistan								N	No scabies pathology
32	Falconi et al 2010	2010	Chamois + goat	Artiodactyla	Spain	Not specified		28+28				28	Y	No range, no control group
	Rodriguez-Cadenas et al 2010a	2010											N	No healthy control
	Rodriguez-Cadenas et al 2010b	2010											N	No healthy control
92	Rahman et al 2010	2010	Alpine Ibex	Artiodactyla	Italy		15	38				53	Y	Healthy vs affected
80	Bernal et al 2011	2011	Capybara	Rodentia	-		30	14				44	Y	Data needs to be extracted from figures
4	Kido et al 2011	2011	Raccoon dogs	Carnivora	Japan		78	34				112	Y	Recorded healthy vs affected (no severity scale)
90	Behera et al 2011	2011	dogs	Carnivora	India	I	9	22				31	Y	Healthy vs affected, infected pooled at day 0
58	Jayaraj et al 2011	2011	Human	Primates	Australia	crusted + ordinary	30	30	30	30		120	Y	No real range (naive, exposed but uninfected, ordinary scabies, crusted scabies)
	Malik et al 2011	2011	human	Primates	India								N	No scabies pathology
33	Perez 2011	2011	Iberian wild goat	Artiodactyla	Spain		36	5	9	17	33	100	Y	Range of severity, without lesions, <25%, 25%<, <50%, 50%<, >75%
1	Saleh et al 2011	2011	Dromedary camels	Artiodactyla	Egypt		15	12	10	10		47	Y	Range of severity
89	Singh et al 2011	2011	dogs	Carnivora	India		24	24				48	Y	Healthy vs affected
	Grills et al 2012	2011	human	primates	India								N	No scabies pathology
	Stoevesandt et al 2012	2012	human	Primates	Germany								N	No mean/SE vales mentioned
64	Wang et al 2012	2012	Human	Primates	Taiwan		104	52				156	Y	Recorded healthy vs affected (no severity scale)
72	Zhang et al 2012	2012	Rabbits	Lagomorpha	China		6		6	6			Y	control group identified as day one in unvaccinated group. Severity range following weeks.
	Borchard et al 2012	2012	wombat	Diprotodontia	Australia								N	No mean/SE vales mentioned
	Papadopoulos & Fthenakis 2012	2012											N	No mean/SE vales mentioned
	Castillo et al 2013	2013	human	Primates	Phillipines								N	no control group
	Ertam et al 2013	2013	Human	Primates	Turkey								N	Focused on liver disease associated with other diseases.
	Yang et al 2013	2013	mice		Korea								N	Scabies not specified, atopic dermatology
19	Beigh et al 2013	2013	dogs	Carnivora	India	hypersensitivity to proteins	6	24				30	Y	Recorded healthy vs affected (no severity scale)
34	Nimmervoll et al 2013	2013	Red foxes	Carnivora	Switzerland							279	Y
16	Ruykys et al 2013	2013	southern hairy-nosed wombats	Diprotodontia	Australia		varies	varies				varies	Y	Recorded healthy vs affected (no severity scale)
	Gomez-Puerta et al 2013	2013	vicuña	Artiodactyla	Peru								N	No mean/SE vales mentioned
	Kumar et al 2013	2013	human	Primates	Nepal								N	No scabies pathology
	Mahmood et al 2013	2013	human	Primates	Pakistan								N	No scabies pathology
35	Seddiek et al 2013	2013	rabbits	Lagomorpha	Egypt		10	10	10	10		10	Y	Recorded healthy, affected, treated with ivermectin, treated with neem extract. Written down 7,14,28,42 days for index + 28 and 42 for serum.
	Nong et al 2013	2013	Rabbits	Lagomorpha									N	No healthy control group.
12	Allaam et al 2014	2014	Buffaloes	Artiodactyla	Egypt		10	10	5	5		30	Y	Range of severity, healthy, low, moderate, severe. Proinflammatory cytokine production
	Liu et al 2014	2014	pigs	Artiodactyla			6	12					?	Data needs to be extracted from figures
73	Toet et al 2014	2014	Pigs	Artiodactyla	Australia		20	20					Y	Data needs to be extracted from figure 1, fig 2.
	Afolayan et al 2014	2014	human	Primates	South Africa								N	No scabies pathology
	Santini-Oliveira et al 2014	2014	human	Primates	Brazil								N	No scabies pathology
36	Casais et al 2014	2014	rabbits	Lagomorpha	Spain		4	10	10			24	Y	Range in days, control not really mentioned. mentioneds biochemical and hematological parameters, but doesn't include the values in the article
10	Reddy et al 2014	2014	Dogs	Carnivora	India		10	16				26	Y	Recorded healthy vs affected (no severity scale)
85	Singh et al 2014	2014	Dogs	Carnivora	India		5	13					Y	Healthy vs affected
86	Dimri et al 2014	2014	Pigs	Artiodactyla	India		15	22	22			59	Y	Range of severity, healthy, subclinical (no skin lesions), clinical (with skin lesions)
37	Casais et al 2015	2015	Rabbits	Lagomorpha	Spain	Not specified	41	26					Y	Recorded healthy vs affected (no severity scale)
38	Castro et al 2015	2015	Iberian ibex	Artiodactyla	Spain								Y	No range, no control group
	Rahman et al 2015	2015	Human	Primates	India		30	30					N	The control group is a positiv control, no healthy group mentioned, does mention biochemical and hematological parameters
	Romani et al 2015	2015	Human	Primates	Fiji								N	No healthy control group.
	d'Ovidio & Santoro 2015	2015	exotic pets	-	Italy								N	No scabies pathology
	Friant et al 2015	2015	human	Primates	Nigeria								N	No scabies pathology
39	Feyera et al 2015	2015	Camel	Artiodactyla	Etiopia		6	6	6	6		24	Y	Range of severity, Day 0(healthy, Day 0(infested untreated), Day 14(infested untreated), Day 28(infested untreated), Day 56(infested untreated)
	Hamel et al 2015	2015	Cow	Artiodactyla	Germany								N	No healthy control group.
74	Abd-el-aal et al 2016	2016	Human	Primates	Egypt		20	37				57	Y	Recorded healthy vs affected (no severity scale)
	Haas et al 2015b	2015	Boar	Artiodactyla	Switzerland		96	20				116	N	No mean/SE vales mentioned
	Haas et al 2015a	2015	Boar	Artiodactyla	Switzerland								N	No mean/SE values mentioned
	Murray et al 2015	2015	coyotes	Carnivora	United States								Maybe	distribution healthy vs affected
40	Lopez-Olvera et al 2015	2015	iberian ibex	Artiodactyla	Spain		113 (f) + 278 (m)	194 (f) + 161 (m)	132 (f) + 193 (m)			1071	Y	Range of severity, healthy, mild, severe - divided into males and females, pooled
2	Perez et al 2015	2015	Iberian ibex	Artiodactyla	Spain							136	Y	Range of severity
17	Raez-Bravo et al 2015	2015	Iberian ibex	Artiodactyla	Spain		86+20+77	31+7+30	12+8+10			131	Y	Range of severity, healthy, 0-50%, <50%
78	Sharquie et al 2016	2016	Human	Primates	Iraq		25	28	21			74	Y	Recorded healthy, active scabies and treated
	Miyajima et al 2015
	Hu et al 2015
	Andriantsoanirina et al 2016	2016	-	-	France								N	No pathology, haplotype diversity + phylogenetic tree
	Casais et al 2016	2016	Rabbits	Lagomorpha	Spain								N	control group is infected but not treated
	Chen et al 2016	2016	Human	Primates	Taiwan								N	Relationship between scabies and COPD
	Cross et al 2016	2016	Wolf	Carnivora	United States		9	9	5				?	Data needs to be extracted from fig 5 (heat loss)
	Mason et al 2016	2016	Human	Primates	Solomon Islands								N	No healthy control group.
11	Beigh et al 2016	2016	dogs	Carnivora	India		6	15	9			30	Y	Range of severity, healthy, mild/moderate, severe
	Day 2016	2016	human	primates	United States								N	No scabies pathology
53	Fuchs et al 2016	2016	Wolf	Carnivora	Scandinavia								Y	No range, divided into years
	Lafta et al 2016	2016	human	Primates	Iraq								N	No scabies pathology
41	Raez-Bravo et al 2016	2016	Iberian ibex	Artiodactyla	Spain		85+74+77	31+30+30	12+13+13			131	Y	Range of severity, healthy, mild, severe
42	Salvadori et al 2016	2016	alpine chamois	Artiodactyla	Italy	IV	13	7	17	20		57	Y	Range of severity, healthy, mild, moderate, severe
43	Simpson et al 2016	2016	common wombats	Diprotodontia	Australia							20	Y	Data needs to be extracted from fig 4
	Damasceno et al 2016
	Perrucci et al 2016	2016	red foxes	Carnivora	Italy
	Panigrahi et al 2016	2016	Rabbits	Lagomorpha	India			2					N	Small sample size, no healthy control
	Becskei et al 2016	2016	dogs	Carnivora	Belgium								N	No control group, only affected
65	Al-Hadraawy et al 2017a	2017	Human	Primates	Iraq		30	60				90	Y	Recorded healthy vs affected (no severity scale)
66	Al-Hadraawy et al 2017b	2017	Human	Primates	Iraq	doesn't mention	30	250					Y	Recorded healthy vs affected (no severity scale). Pooled samples
7	Espinosa et al 2017a	2017	iberian ibex	Artiodactyla	Spain	Combined I and IV	14					54	Y	Range of severity, healthy, mild, severe
8	Espinosa et al 2017b	2017	iberian ibex	Artiodactyla	Spain	Combined I and IV	17	46	39			102	Y	Range of severity, healthy, mild, severe
84	Espinosa et al 2017c	2017	Iberian ibex	Artiodactyla	Spain		14	25				39	Y	Range of severity; control, 1, 2, 3, 4
	Liu et al 2017	2017	Human	Primates	Taiwan								N	Focused on the association of scabies with autoimmune diseases
	Morgan et al 2017	2017	human	Primates	United States								N	No mean/SE values mentioned,
	Naz et al 2017	2017	human	Primates	Australia								N	No mean/SE values mentioned,
79	Al-Musawi et al 2018	2018	Human	Primates	Iraq		34	103				137	Y	Recorded healthy vs affected (no severity scale)
44	Martin et al 2018b	2018	Common wombats	Diprotodontia	Australia	Hyperkeratosis	8	8				16	Y	Recorded healthy vs eatly disease stage/affected
45	Nwufoh et al 2018	2018	dogs	Carnivora	Nigeria			5	5			15	Y	No range, divided into experimental ("control"), natural, environmental infestation.
	Aung et al 2018	2018	Human	Primates	Australia								N	No mean/SE vales mentioned
67	Mohy et al 2018	2018	Human	Primates	Iraq	chronic	30	60				90	Y	Recorded healthy vs affected (no severity scale)
	Metwally et al 2018
	Lastuti et al 2018
	He et al 2018
	Xu et al 2018	2018	Rabbits	Lagomorpha									?	Data needs to be extracted from fig 6
68	Mohy et al 2019	2019	Human	Primates	Iraq		30	58				88	Y	Recorded healthy vs affected (no severity scale)
46	Hyun et al 2019	2019	Raccoon dogs	Carnivora	Korea	Hyperkeratosis		6					Y	No range, no control group
	Anjana et al 2019	2019	Human	Primates	India								N	No scabies pathology
	Pisano et al 2019	2019	-	-	Switzerland								N	No mean/SE vales mentioned
83	Perez et al 2019	2019	Iberian ibex	Artiodactyla	Spain		16	5	14				Y	Range of severity
	Linehan et al 2019	2019	human	Primates	-								N	No scabies pathology
54	Rudd et al 2019	2019	San Joaquin fox	Carnivora	United States		18	11				29	Y	Recorded healthy vs affected (no severity scale)
47	Wei et al 2019	2019	rabbits	Lagomorpha	China		18	18	18	18		36	Y	Range, 0,2 and 4 weeks
48	Nwufoh et al 2019	2019	dogs	Carnivora	Nigeria		86	212	54	27	5	384	Y	Range of severity for seroprevalence
87	Sarma et al 2019	2019	pigs	Artiodactyla	India		6	12				18	Y	Healthy vs affected
	Hashimoto et al 2019	2019												Data needs to be extracted from figures
88	Camkerten et al 2019	2019	Sheep	Artiodactyla	Turkey		12	36				48	Y	Healthy vs affected
49	Martinez et al 2020	2020	wolf, fox, chamois, red deer	-	Spain	I (fox, chamois, deer) IV (wolf, fox)		5*4					Y	No range, no control group
50	Nwufoh et al 2020	2020	dogs	Carnivora	Nigeria	focused on inflammatory cell respons	15	15	15	15		15	Y	Range of severity, used Pre-exposure, post-exposure 3, post-exposure 5, post-exposure 7
	Romero-Nunez et al 2020	2020	Caprinae	Artiodactyla									N	No range, no control group
	Rudd et al 2020	2020	San Joaquin fox	Carnivora	United States								N	No mean/SE values mentioned
	Ahmed et al 2020	2020	Camel		Egypt								N	No mean/SE values mentioned
	Bhat et al 2020	2020	Pigs	Artiodactyla	Australia	Crusted vs ordinary	4	4	4				N	Gene expression of early immunesuppression, no pathology. Recorded healthy, crusted mange, ordinary mange.
69	Hadi & Hassan 2020	2020	Human	Primates	Iraq	Ordinary	30	30	30			90	Y	Recorded healthy, first infestation, re-infestation
70	Mohammed et al 2020	2020	Human	Primates	Iraq		60	60				120	Y	Recorded healthy vs affected (no severity scale)
71	Mousa et al 2020	2020	Human	Primates	Iraq		40	40				80	Y	Recorded healthy vs affected (no severity scale)
	Sharaf et al 2020	2020	Rabbits	Lagomorpha			4	4	8	8		24	N	No values, only staining pictures
82	Shen et al 2020	2020	Rabbits	Lagomorpha			10	10	90				Y	Range of severity, control prior to challenge, week 1, week 2, week 3, week 4 post challenge

## Sheet: Included
Study	citation	Year	Animal	Order	Family	Country	Hypersensitivity type	Control	treatment1	treatment2	treatment3	Treatment 4	Total	Data written in sheet	Comments
20	Pence et al 1983	1983	Coyote	Carnivora	Canidae	United States	I	102	?	?	?		101	Y	Range, Body weight can be used, but no SE values of serologic tests
55	Ezeoke 1985	1985	Human	Primates	Hominidae		IV	21+36	27+30				114	Y	Recorded healthy vs affected (no severity scale), significant age difference, but argued that it is unlikely the cause of the serum differences
21	Arlian et al 1990	1990	Rabbit	Lagomorpha	Leporidae	United States	I	1	4				5	Y	Recorded healthy vs affected, small control group (1), no SD for control
61	Nassef et al 1991	1991	Human	Primates	Hominidae	Egypt	IV	20	40					Y	Recorded healthy vs affected (no severity scale)
59	Morsy et al 1993	1993	Human	Primates	Hominidae	Egypt	IV	15	16					Y	Recorded healthy vs affected + after treatment of
13	Arlian et al 1995	1995	Dog	Carnivora	Canidae	United States	I	4	15	15			19	Y	Range of severity, control preinfestation, week 6 during infestation, week 8 during infestation
57	Amer et al 1995	1995	Human	Primates	Hominidae	Egypt	IV	10	20					Y	Median + range values, needs to be calculated. Recorded healthy vs affected (no severity scale).
56	Lewis-Jones & Finley 1995	1995	Human	Primates	Hominidae	England	IV	47	6				53	Y	quality of life score, quite subjective, not sure it will be included in final analysis.
60	Haustein et al 1996	1996	Human	Primates	Hominidae	Germany	IV		6	13	25		44	Y	No control group. Severity range recorded (mild, moderate, severe)
99	Dalapati et al 1996	1996	Goat	Artiodactyla	Bovidae	India	IV	12	12				24	Y	Healthy vs affected
81	Hollanders et al 1997	1997	Pig	Artiodactyla	Suidae	Netherlands	I	558	94				652	Y	Recorded healthy vs affected (no severity scale). Pooled samples
22	Randhawa et al 1997	1997	Buffalo	Artiodactyla	Bovidae	India	IV		4				4	Y	Recorded healthy vs affected (no severity scale). Waiting on control group sample size
51	Little et al 1998	1998	Red fox	Carnivora	Canidae	United States	IV	3	5				8	Y	Data needs to be extracted from figures
23	Perez et al 1999	1999	Ibex	Artiodactyla	Bovidae	Spain	IV	26	6	20			52	Y	Recorded healthy vs affected (no severity scale) + treatment
15	Skerratt et al 1999	1999	Common wombat	Diprotodontia	Vombatidae	Australia	IV	5	8				10	Y	Recorded healthy vs affected (no severity scale)
24	Aujla et al 2000	2000	Dog	Carnivora	Canidae	India	I	10	14				24	Y	Recorded healthy vs affected (no severity scale)
25	Elbers et al 2000	2000	Pig	Artiodactyla	Suidae	The Netherlands	I	40	40				80	Y	Recorded healthy vs affected (no severity scale)
14	Lastras et al 2000	2000	Chamois	Artiodactyla	Bovidae	Spain	IV	22 or 20	16				58	Y	Recorded healthy vs affected (no severity scale). Pooled samples
14	Lastras et al 2000	2000	Ibex	Artiodactyla	Bovidae	Spain	IV	39 or 23	20				82	Y	Recorded healthy vs affected (no severity scale). Pooled samples
98	Chandy et al 2000a	2000	Dogs	Carnivora	Canidae	India	I	6	36				42	Y	Healthy vs affected
18	Newman et al 2002	2002	Red fox	Carnivora	Canidae	England	IV	24	10	13			47	Y	Range of severity
52	Deem et al 2002	2002	Pampas fox	Carnivora	Canidae	Boliva	IV							Y	No mean/SE values mentioned,
96	Mohammed & Beynen 2002	2002	Camel	Artiodactyla	Camelidae	Sudan	IV	1017	306				1323	Y	Healthy vs affected
75	Arlian et al 2003	2003	Human	Primates	Hominidae	United States	IV	6	6				12	Y	No range (control vs sarcoptic scabiei extract). Human keratinocytes, 6 samples per test reagent
26	Skerrat 2003a	2003	Common wombat	Diprotodontia	Vombatidae	Australia	IV						10	Y	Recorded healthy vs affected (no severity scale)
6	Skerratt 2003b	2003	Common wombat	Diprotodontia	Vombatidae	Australia	IV	4	7				11	Y	Recorded healthy vs affected (no severity scale)
97	Rehbein et al 2003	2003	Bull	Artiodactyla	Bovidae		I	8	8				16	Y	Antibody = day 0, 28, 56; weight gain = Day 0 to Day 56
27	Dimri & Sharma 2004a	2004	Sheep	Artiodactyla	Bovidae	India	I	12	8*72				84	Y	Recorded healthy vs affected (no severity scale) + treatment
95	Dimri & Sharma 2004b	2004	Sheep	Artiodactyla	Bovidae	India	I	12	72				84	Y	Recorded healthy vs affected (no severity scale)
76	Arlian et al 2004b	2004	Human	Primates	Hominidae	United States	IV	3	3					Y	No range (control vs sarcoptic scabiei extract). Human keratinocytes, 3 samples per test reagent
91	Rambozzi et al 2004	2004	Chamois	Artiodactyla	Bovidae	Italy	IV	104	40				144	Y	Healthy vs affected
94	Noviana et al 2004	2004	Racoon dog	Carnivora	Canidae	Japan	IV	5	2				7	Y	Healthy vs affected
28	Wicks & Clark 2005	2005	Southern brown bandicoot	Diprotodontia	Peramelidae	Australia	IV						65	Y	No range, no control group
3	Hartley & English 2005	2005	Common wombat	Diprotodontia	Vombatidae	Australia	IV	10-14	7-9				23	Y	Recorded healthy vs affected (no severity scale)
77	Arlian et al 2006	2006	Human	Primates	Hominidae	United States	IV							?	Data needs to be extracted from figures
63	Zalunardo et al 2006	2006	Pig	Artiodactyla	Suidae	Australia	I	30	20				50	Y	Recorded healthy vs affected (no severity scale)
62	Oberoi et al 2007	2007	Human	Primates	Hominidae	India	IV	20	20				40	Y	Pooled pre-treatment group B1+C1
29	Davidson et al 2008	2008	Red fox	Carnivora	Canidae	Norway	IV		90				90	Y	Recorded positive vs negative, SD calculated from 95% CI
5	Dimri et al 2008	2008	Buffalo	Artiodactyla	Bovidae	India	IV	19	22	22			63	Y	healthy, subclinic, clinic = range healthy, mild, moderate
30	Rathod et al 2008	2008	Camel	Artiodactyla	Camelidae	Germany	IV	32	32				64	Y	Recorded healthy vs affected (no severity scale). Pooled samples
93	Camkerten et al 2009	2009	Dog	Carnivora	Canidae	Turkey	I	15	15				30	Y	Healthy vs affected
31	Millan 2010	2010	Rabbit	Lagomorpha	Leporidae	Spain	I						32	Y	Recorded healthy vs affected (no severity scale)
9	De & Dey 2010	2010	Goat	Artiodactyla	Bovidae	India	IV	6	6				12	Y	Recorded healthy vs affected (no severity scale)
32	Falconi et al 2010	2010	Chamois	Artiodactyla	Bovidae	Spain	IV		28+28				28	Y	No range, no control group
32	Falconi et al 2010	2010	Goat	Artiodactyla	Bovidae	Spain	IV
92	Rahman et al 2010	2010	Ibex	Artiodactyla	Bovidae	Italy	IV	15	38				53	Y	Healthy vs affected
80	Bernal et al 2011	2011	Capybara	Rodentia	Caviidae	-	I	30	14				44	Y	Data needs to be extracted from figures
4	Kido et al 2011	2011	Raccoon dog	Carnivora	Canidae	Japan	IV	78	34				112	Y	Recorded healthy vs affected (no severity scale)
58	Jayaraj et al 2011	2011	Human	Primates	Hominidae	Australia	IV	30	30	30	30		120	Y	No real range (naive, exposed but uninfected, ordinary scabies, crusted scabies)
33	Perez 2011	2011	Goat	Artiodactyla	Bovidae	Spain	IV	36	5	9	17	33	100	Y	Range of severity, without lesions, <25%, 25%<, <50%, 50%<, >75%
1	Saleh et al 2011	2011	Dromedary camel	Artiodactyla	Camelidae	Egypt	IV	15	12	10	10		47	Y	Range of severity
90	Behera et al 2011	2011	Dog	Carnivora	Canidae	India	I	9	22				31	Y	Healthy vs affected, infected pooled at day 0
89	Singh et al 2011	2011	Dog	Carnivora	Canidae	India	I	24	24				48	Y	Healthy vs affected
64	Wang et al 2012	2012	Human	Primates	Hominidae	Taiwan	IV	104	52				156	Y	Recorded healthy vs affected (no severity scale)
72	Zhang et al 2012	2012	Rabbit	Lagomorpha	Leporidae	China	I	6		6	6			Y	control group identified as day one in unvaccinated group. Severity range following weeks.
19	Beigh et al 2013	2013	Dog	Carnivora	Canidae	India	I	6	24				30	Y	Recorded healthy vs affected (no severity scale)
34	Nimmervoll et al 2013	2013	Red fox	Carnivora	Canidae	Switzerland	IV						279	Y
16	Ruykys et al 2013	2013	Southern hairy-nosed wombat	Diprotodontia	Vombatidae	Australia	IV	varies	varies				varies	Y	Recorded healthy vs affected (no severity scale)
35	Seddiek et al 2013	2013	Rabbit	Lagomorpha	Leporidae	Egypt	I	10	10	10	10		10	Y	Recorded healthy, affected, treated with ivermectin, treated with neem extract. Written down 7,14,28,42 days for index + 28 and 42 for serum.
12	Allaam et al 2014	2014	Buffalo	Artiodactyla	Bovidae	Egypt	IV	10	10	5	5		30	Y	Range of severity, healthy, low, moderate, severe. Proinflammatory cytokine production
73	Toet et al 2014	2014	Pig	Artiodactyla	Suidae	Australia	I	20	20					Y	Data needs to be extracted from figure 1, fig 2.
36	Casais et al 2014	2014	Rabbit	Lagomorpha	Leporidae	Spain	I	4	10	10			24	Y	Range in days, control not really mentioned. mentioneds biochemical and hematological parameters, but doesn't include the values in the article
10	Reddy et al 2014	2014	Dog	Carnivora	Canidae	India	I	10	16				26	Y	Recorded healthy vs affected (no severity scale)
85	Singh et al 2014	2014	Dog	Carnivora	Canidae	India	I	5	13					Y	Healthy vs affected
86	Dimri et al 2014	2014	Pig	Artiodactyla	Suidae	India	I	15	22	22			59	Y	Range of severity, healthy, subclinical (no skin lesions), clinical (with skin lesions)
37	Casais et al 2015	2015	Rabbit	Lagomorpha	Leporidae	Spain	I	41	26					Y	Recorded healthy vs affected (no severity scale)
38	Castro et al 2015	2015	Ibex	Artiodactyla	Bovidae	Spain	IV							Y	No range, no control group
39	Feyera et al 2015	2015	Camel	Artiodactyla	Camelidae	Etiopia	IV	6	6	6	6		24	Y	Range of severity, Day 0(healthy, Day 0(infested untreated), Day 14(infested untreated), Day 28(infested untreated), Day 56(infested untreated)
74	Abd-el-aal et al 2016	2016	Human	Primates	Hominidae	Egypt	IV	20	37				57	Y	Recorded healthy vs affected (no severity scale)
40	Lopez-Olvera et al 2015	2015	Ibex	Artiodactyla	Bovidae	Spain	IV	113 (f) + 278 (m)	194 (f) + 161 (m)	132 (f) + 193 (m)			1071	Y	Range of severity, healthy, mild, severe - divided into males and females, pooled
2	Perez et al 2015	2015	Ibex	Artiodactyla	Bovidae	Spain	IV						136	Y	Range of severity
17	Raez-Bravo et al 2015	2015	Ibex	Artiodactyla	Bovidae	Spain	IV	86+20+77	31+7+30	12+8+10			131	Y	Range of severity, healthy, 0-50%, <50%
78	Sharquie et al 2016	2016	Human	Primates	Hominidae	Iraq	IV	25	28	21			74	Y	Recorded healthy, active scabies and treated
11	Beigh et al 2016	2016	Dog	Carnivora	Canidae	India	I	6	15	9			30	Y	Range of severity, healthy, mild/moderate, severe
53	Fuchs et al 2016	2016	Wolf	Carnivora	Canidae	Scandinavia	I							Y	No range, divided into years
41	Raez-Bravo et al 2016	2016	Ibex	Artiodactyla	Bovidae	Spain	IV	85+74+77	31+30+30	12+13+13			131	Y	Range of severity, healthy, mild, severe
42	Salvadori et al 2016	2016	Chamois	Artiodactyla	Bovidae	Italy	IV	13	7	17	20		57	Y	Range of severity, healthy, mild, moderate, severe
43	Simpson et al 2016	2016	Common wombat	Diprotodontia	Vombatidae	Australia	IV						20	Y	Data needs to be extracted from fig 4
65	Al-Hadraawy et al 2017a	2017	Human	Primates	Hominidae	Iraq	IV	30	60				90	Y	Recorded healthy vs affected (no severity scale)
66	Al-Hadraawy et al 2017b	2017	Human	Primates	Hominidae	Iraq	IV	30	250					Y	Recorded healthy vs affected (no severity scale). Pooled samples
7	Espinosa et al 2017a	2017	Ibex	Artiodactyla	Bovidae	Spain	IV	14					54	Y	Range of severity, healthy, mild, severe
8	Espinosa et al 2017b	2017	Ibex	Artiodactyla	Bovidae	Spain	IV	17	46	39			102	Y	Range of severity, healthy, mild, severe
84	Espinosa et al 2017c	2017	Ibex	Artiodactyla	Bovidae	Spain	IV	14	25				39	Y	Range of severity; control, 1, 2, 3, 4
79	Al-Musawi et al 2018	2018	Human	Primates	Hominidae	Iraq	IV	34	103				137	Y	Recorded healthy vs affected (no severity scale)
44	Martin et al 2018b	2018	Common wombat	Diprotodontia	Vombatidae	Australia	IV	8	8				16	Y	Recorded healthy vs eatly disease stage/affected
45	Nwufoh et al 2018	2018	Dog	Carnivora	Canidae	Nigeria	I		5	5			15	Y	No range, divided into experimental ("control"), natural, environmental infestation.
67	Mohy et al 2018	2018	Human	Primates	Hominidae	Iraq	IV	30	60				90	Y	Recorded healthy vs affected (no severity scale)
68	Mohy et al 2019	2019	Human	Primates	Hominidae	Iraq	IV	30	58				88	Y	Recorded healthy vs affected (no severity scale)
46	Hyun et al 2019	2019	Raccoon dog	Carnivora	Canidae	Korea	IV		6					Y	No range, no control group
54	Rudd et al 2019	2019	San Joaquin fox	Carnivora	Canidae	United States	IV	18	11				29	Y	Recorded healthy vs affected (no severity scale)
47	Wei et al 2019	2019	Rabbit	Lagomorpha	Leporidae	China	I	18	18	18	18		36	Y	Range, 0,2 and 4 weeks
48	Nwufoh et al 2019	2019	Dog	Carnivora	Canidae	Nigeria	I	86	212	54	27	5	384	Y	Range of severity for seroprevalence
83	Perez et al 2019	2019	Ibex	Artiodactyla	Bovidae	Spain	IV	16	5	14				Y	Range of severity
87	Sarma et al 2019	2019	Pig	Artiodactyla	Suidae	India	I	6	12				18	Y	Healthy vs affected
88	Camkerten et al 2019	2019	Sheep	Artiodactyla	Bovidae	Turkey	I	12	36				48	Y	Healthy vs affected
49	Martinez et al 2020	2020	wolf, fox, chamois, red deer	-		Spain			5*4					Y	No range, no control group
50	Nwufoh et al 2020	2020	Dog	Carnivora	Canidae	Nigeria	I	15	15	15	15		15	Y	Range of severity, used Pre-exposure, post-exposure 3, post-exposure 5, post-exposure 7
69	Hadi & Hassan 2020	2020	Human	Primates	Hominidae	Iraq	IV	30	30	30			90	Y	Recorded healthy, first infestation, re-infestation
70	Mohammed et al 2020	2020	Human	Primates	Hominidae	Iraq	IV	60	60				120	Y	Recorded healthy vs affected (no severity scale)
71	Mousa et al 2020	2020	Human	Primates	Hominidae	Iraq	IV	40	40				80	Y	Recorded healthy vs affected (no severity scale)
82	Shen et al 2020	2020	Rabbit	Lagomorpha	Leporidae		I	10	10	90				Y	Range of severity, control prior to challenge, week 1, week 2, week 3, week 4 post challenge
Carnivora	Coyote	1
Carnivora	Dog	12
Carnivora	Red fox	4
Carnivora	Pampas fox	1
Carnivora	San Joaquin fox	1
Carnivora	Raccoon dog	2
Carnivora	Wolf	1
Primates	Human	22
Lagomorpha	Rabbit	8
Artiodactyla	Pig	6
Artiodactyla	Sheep	3
Artiodactyla	Buffalo	3
Artiodactyla	Bull	1
Artiodactyla	Ibex	12
Artiodactyla	Chamois	4
Artiodactyla	Camel	3
Artiodactyla	Goat	4
Diprotodontia	Common wombat	6
Diprotodontia	Southern brown bandicoot	1
Diprotodontia	southern hairy-nosed wombat	1
Rodentia	Capybara	1
		97

## Sheet: Removed data
Statistic Type	Study	Citation	Response examined	Order	Species	Hypersensitivity type	Key finding(s)	Test	df	Test value	Direction	SEM	Mean (Control)	SEM (treatment1)	Mean (treatment 1)	SEM(T2)	Mean (treatment 2)	SEM(T3)	Mean (treatment 3)	SEM(T4)	Mean (treatment 4)	Mean (treatment 5)	Mean (Treatment 4_BB)	Mean (Treatment 4_OCD)	Mean (Treatment 4_OPG)	Mean (Treatment 4_BB-AA)	Mean (Treatment 4_OJC)	Mean (Treatment 4_OCD-AA)	Mean (Treatment 4_OPG-AA)	Mean (Treatment 4_OJC-AA)	Mean (Treatment4_2weeks)	Mean (Treatment4_4weeks)	Mean (Treatment4_ivermectin)	Mean (Treatment4_neemextract)	Mean (treatment4_diazinon)	P value	P value ctrl vs t1	P value ctrl vs t2	Pvalue T1 vs T2	SE (control)	SD	SE(treatment 1)	SD1	SE(treatment 2)	SD2	SE(treatment 3)	SD3	SE (treatment 4)	SD4
N/A	21	Arlian et al 1990	Hemaglobin	Lagomorpha	Rabbit	I	decreased			N/A	-		12.6		11.4																		11.2									0.626099	1.4
N/A	21	Arlian et al 1990	Hematocrit	Lagomorpha	Rabbit	I	decreased			N/A	-		39.5		33																		33.5									1.2522	2.8
N/A	21	Arlian et al 1990	RBC (cell blood count)	Lagomorpha	Rabbit	I	decreased			N/A	-		6.1		3.8																		7.1									0.31305	0.7
N/A	21	Arlian et al 1990	WBC (white blood cells)	Lagomorpha	Rabbit	I	increased			N/A	+		13		14.8																		13									3.71187	8.3
N/A	21	Arlian et al 1990	Neutrophils	Lagomorpha	Rabbit	I	increased			N/A	+		32		50.3																		52									6.75293	15.1
N/A	21	Arlian et al 1990	Lymphocytes	Lagomorpha	Rabbit	I	decreased			N/A	-		57		38																		37									9.74926	21.8
N/A	21	Arlian et al 1990	Cholesterol	Lagomorpha	Rabbit	I	increased			N/A	+		65		83.7																		48									30.4105	68
N/A	21	Arlian et al 1990	Triglycerides	Lagomorpha	Rabbit	I	increased			N/A	+		79		373																		130									76.9207	172
N/A	21	Arlian et al 1990	Total protein	Lagomorpha	Rabbit	I	increased			N/A	+		6.6		7.4																		7.2									0.357771	0.8
N/A	21	Arlian et al 1990	Globulins	Lagomorpha	Rabbit	I	increased			N/A	+		2.3		4.5																		4									0.223607	0.5
N/A	21	Arlian et al 1990	Albumin	Lagomorpha	Rabbit	I	decreased			N/A	-		4.3		3																		3.2									0.536656	1.2
N/A	21	Arlian et al 1990	Albumin:globubin ratio	Lagomorpha	Rabbit	I	decreased			N/A	-		1.8		0.6																		0.8									0.178885	0.4
N/A	21	Arlian et al 1990	BUN	Lagomorpha	Rabbit	I	increased			N/A	+		30		48.3																		14									24.5967	55
N/A	21	Arlian et al 1990	Creatinine	Lagomorpha	Rabbit	I	increased			N/A	+		1.9		2.3																		1.1									0.67082	1.5
N/A	21	Arlian et al 1990	Uric acid	Lagomorpha	Rabbit	I	increased			N/A	+		0.3		1.3																		0.4									0.447214	1
N/A	21	Arlian et al 1990	Glucose	Lagomorpha	Rabbit	I	decreased			N/A	-		153		35																		150									38.4604	86
N/A	21	Arlian et al 1990	LDH (Lactic dehydrogenase)	Lagomorpha	Rabbit	I	increased			N/A	+		187		957																		207									520.557	1164
N/A	21	Arlian et al 1990	SGOT (Serum glutamic-oaxloacetic transaminase)	Lagomorpha	Rabbit	I	increased			N/A	+		10		249.7																		27									0	0
N/A	21	Arlian et al 1990	Total bilirrubin	Lagomorpha	Rabbit	I	no effect			N/A	0		0.1		0.17																		0.1									0.0268328	0.06
N/A	21	Arlian et al 1990	GGT (gama glutamyl transferase)	Lagomorpha	Rabbit	I	increased			N/A	+		7		8.3																		2									2.19135	4.9
N/A	21	Arlian et al 1990	SGPT (serum glutamic-pyruvic transaminase)	Lagomorpha	Rabbit	I	increased			N/A	+		35		250																		17									162.786	364
N/A	21	Arlian et al 1990	Alkaline phosphatase	Lagomorpha	Rabbit	I	increased			N/A	+		27		37																		25									5.36656	12
N/A	21	Arlian et al 1990	Calcium	Lagomorpha	Rabbit	I	decreased			N/A	-		14		12.4																		3.2									1.2522	2.8
N/A	21	Arlian et al 1990	Phosphorus	Lagomorpha	Rabbit	I	N/A			N/A	N/A		3.8																				3.8									0	0
N/A	21	Arlian et al 1990	Sodium	Lagomorpha	Rabbit	I	No effect			N/A	0		143		145																		140									2.5044	5.6
N/A	21	Arlian et al 1990	Potassium	Lagomorpha	Rabbit	I	increased			N/A	+		4.4		6.2																		3.5									0.626099	1.4
N/A	21	Arlian et al 1990	Chloride	Lagomorpha	Rabbit	I	no effect			N/A	0		101		100.5																		109									0.268328	0.6
N/A	21	Arlian et al 1990	Iron	Lagomorpha	Rabbit	I	decreased			N/A	-		236		17.2																		161									4.20381	9.4
t-test	13	Arlian et al 1995	Neutrophils	Carnivora	Dog	I	increased	t-test		N/A	+		N.D.		12.1		12														8.5	8.2									N.D.		3.4		3.3
t-test	13	Arlian et al 1995	Lymphocytes	Carnivora	Dog	I	No effect	t-test		N/A	0		N.D.		2.6		2.7														2.8	2.5									N.D.		0.8		1.3
t-test	13	Arlian et al 1995	Monocytes	Carnivora	Dog	I	No effect	t-test		N/A	0		N.D.		0.1		0.5														0.2	0.3									N.D.		0.2		0.5
t-test	13	Arlian et al 1995	Eosinophils	Carnivora	Dog	I	No effect	t-test		N/A	0		N.D.		1.8		1.5														0.8	0.7									N.D.		1.3		0.9
t-test	13	Arlian et al 1995	Basophils	Carnivora	Dog	I	No effect	t-test		N/A	0		N.D.		0		0.1														0	0									N.D.		0.1		0.1
t-test	13	Arlian et al 1995	Bilirubin	Carnivora	Dog	I	No effect	t-test		N/A	0		0.1		0.1		0.1														0.1	0.1								0	0	0	0	0	0
t-test	75	Arlian et al 2003	Eotaxin	Primates	Human	IV						ND	ND	ND	ND
t-test	75	Arlian et al 2003	G-CSF	Primates	Human	IV						ND	ND	4	13
t-test	75	Arlian et al 2003	SCF	Primates	Human	IV						ND	ND	ND	ND
t-test	75	Arlian et al 2003	TNF-alpha	Primates	Human	IV						ND	ND	ND	ND
t-test	76	Arlian et al 2004b	IL-10	Primates	Human	IV						0	0	0	0
t-test	76	Arlian et al 2004b	IL-1 alpha	Primates	Human	IV						0	0	0	0
t-test	76	Arlian et al 2004b	IL-1 beta	Primates	Human	IV						0	0	0	0
t-test	76	Arlian et al 2004b	IL-10	Primates	Human	IV						0	0	0	0
N/A	24	Aujla et al 2000	Basophils	Carnivora	Dog	I	No effect	N/A		N/A	0		0		0																					0.05				0	0	0	0
	80	Bernal et al 2011	Hb	Rodentia	Capybara	I	increased	Mann-Witney test
	80	Bernal et al 2011	ASG	Rodentia	Capybara	I		Mann-Witney test
	80	Bernal et al 2011	Albumin	Rodentia	Capybara	I		Mann-Witney test
t-test	36	Casais et al 2014	Lesion scores (contact)	Lagomorpha	Rabbit	I		Duncan t-test
t-test	36	Casais et al 2014	Lesion score (dressing)	Lagomorpha	Rabbit	I		Duncan t-test
t-test	36	Casais et al 2014	IgG (contact)	Lagomorpha	Rabbit	I		Duncan t-test
t-test	36	Casais et al 2014	IgG (dressing)	Lagomorpha	Rabbit	I		Duncan t-test
GLM	38	Castro, 2015	KFI (Kidney Fat Index)	Artiodactyla	Iberian ibex	IV	Reduced KFI	Paired t-test		N/A	-
GLM	38	Castro, 2015	Weight	Artiodactyla	Iberian ibex	IV	Reduced body weight	Paired t-test		N/A	-
Pearson's chi-squared test	29	Davidson et al 2008	Seroprevalence (OD values)	Carnivora	Fox	IV									24.8																											51	483.828
Non parametric test	52	Deem et al 2002	Histological skin lesions	Carnivora	Pampas fox	IV	Moderate dermatitis, hyperkeratosis, presence of sarcoptic mites	N/A		N/A	-
Non parametric test	52	Deem et al 2002	Superficial skin lesions	Carnivora	Pampas fox	IV	Alopecia, pruritis and hyperkeratosis	N/A		N/A	-
N/A	27	Dimri & Sharma 2004	Weight gain	Artiodactyla	Sheep	I	decreased			N/A	-		64.71		41.1								58.95	59.75	60.45	60.99	61.98	62.71	63.01	63.29						0.01				2.17	7.5171	3.19	9.02268
N/A	27	Dimri & Sharma 2004	Dry matter	Artiodactyla	Sheep	I	decreased			N/A	-		87.1		41.1								67.2	69.4	7.3	77.6	78.3	79.4	81.2	83.6						0.01				1.1	3.81051	1.3	3.67696
N/A	27	Dimri & Sharma 2004	Crude protein	Artiodactyla	Sheep	I	decreased			N/A	-		59.5		42.7								53.2	53.9	54.3	54.8	55.7	56.1	57.2	58.6						0.01				1.7	5.88897	1.4	3.9598
N/A	27	Dimri & Sharma 2004	Ether extract	Artiodactyla	Sheep	I	decreased			N/A	-		39.6		22.5								36.1	36.4	36.9	37.4	38.1	38.5	38.7	39.1						0.01				1.7	5.88897	1.8	5.09117
N/A	27	Dimri & Sharma 2004	Crude fibre	Artiodactyla	Sheep	I	decreased			N/A	-		78.7		61.4								76.2	76.8	76.9	77.3	77.5	77.9	78.1	78.4						0.01				0.9	3.11769	1.3	3.67696
N/A	27	Dimri & Sharma 2004	Nitrogen free extract	Artiodactyla	Sheep	I	decreased			N/A	-		91.9		88.1								90.1	90.4	90.6	90.8	91.2	91.4	91.5	91.7						0.01				0.7	2.42487	1.4	3.9598
N/A	27	Dimri & Sharma 2004	Total carbohydrate	Artiodactyla	Sheep	I	decreased			N/A	-		90.5		76.2								88.1	88.5	88.9	89.3	89.5	89.7	89.9	90.3						0.01				2.1	7.27461	1.1	3.11127
N/A	27	Dimri & Sharma 2004	Nutrient nitrogen	Artiodactyla	Sheep	I	decreased			N/A	-		6		2.6								4.9	5	5.2	5.3	5.5	5.7	5.8	5.9						0.01				0.1	0.34641	0.4	1.13137
ONE-Way	86	Dimri et al 2014	Vitamin C	Artiodactyla	Pigs	I		post Hoc Duncan test					0.18		0.06		0.05																							0	0	0	0	0	0
ONE-Way	86	Dimri et al 2014	Zinc	Artiodactyla	Pigs	I		post Hoc Duncan test					1.59		1.41		0.66																							0	0	0	0	0.01	0.0469042
ONE-Way	86	Dimri et al 2014	LPO (skin)	Artiodactyla	Pigs	I		post Hoc Duncan test					3.05		4.27		5.79																							0	0	0	0	0	0
two-sided hypothesis test	25	Elbers et al 2000	Weight gain	Artiodactyla	Pig	I	decreased			N/A	-	20.7	791		750																									63.3805	582.182	63.3805	566.893
1-way ANOVA	8	Espinosa et al 2017b	Body weight	Artiodactyla	Iberian ibex	IV	decreased	Post hoc test		N/A	-		29.76		27.15		22.02																							8.32	34.3042	6.69	45.3738	6.13	38.2818
1-way ANOVA	8	Espinosa et al 2017b	Primary + secondary follicles (F1+F2)	Artiodactyla	Iberian ibex	IV	decreased	Post hoc test		N/A	-		90.06		82.62		75.64																							15.51	63.9494	19.99	135.579	20.02	125.025
1-way ANOVA	8	Espinosa et al 2017b	Graaf follicles (F3)	Artiodactyla	Iberian ibex	IV	decreased	Post hoc test		N/A	-		52.06		42.2		28.82																							20.66	85.1834	13.68	92.7823	10.84	67.6958
1-way ANOVA	8	Espinosa et al 2017b	Corpus luteum + corpus albicans (CL+CA)	Artiodactyla	Iberian ibex	IV	decreased	Post hoc test		N/A	-		9.41		3.85		0.79																							4.35	17.9355	3.18	21.5678	1.06	6.6197
N/A	55	Ezeoke 1985	Albumin	Primates	Human	IV	no effect	N/A			0		38.3		38.1																									#DIV/0!	0.54	#DIV/0!	0.54
N/A	55	Ezeoke 1985	Hemaglobin	Primates	Human	IV	increased	N/A			+		11.16		10.16																									#DIV/0!	1.54	#DIV/0!	1.18
N/A	55	Ezeoke 1985	IgG	Primates	Human	IV	increased	N/A			+		153.54		184.84																									#DIV/0!	32.92	#DIV/0!	36.62
N/A	55	Ezeoke 1985	IgA	Primates	Human	IV	increased	N/A			+		52.91		81.32																									#DIV/0!	35.45	#DIV/0!	32.95
N/A	55	Ezeoke 1985	IgM	Primates	Human	IV	increased	N/A			+		200.53		250.72																									#DIV/0!	61.65	#DIV/0!	67.6
Chi-squared test	32	Falconi et al 2010	Seroprevalence (OD values)	Artiodactyla	Chamois	IV									11.9																											23.7	125.409
Chi-squared test	32	Falconi et al 2010	Seroprevalence (OD values)	Artiodactyla	Goat	IV									12.8																											25.6	135.462
ANOVA	39	Feyera et al 2015	Body condition score	Artiodactyla	Camel	IV		student t-test				0.21	2.33	0	2	0.17	1.83	0.22	1.5	0.22	1.5																			0.148492	0.514393	0	0	0.120208	0.416413	0.155563	0.538888	0.155563	0.538888
ANOVA	39	Feyera et al 2015	Clinical score	Artiodactyla	Camel	IV		student t-test				0	0	0.82	1.67	0.82	1.67	0.63	2	0.53	2.33																			0	0	0.579828	2.00858	0.579828	2.00858	0.445477	1.54318	0.374767	1.29823
GLM	53	Fuchs et al 2016	Body condition	Carnivora	Wolf	I	Reduced body condition	Linear regression		N/A	-																															3.5	0
GLM	53	Fuchs et al 2016	Antibodies	Carnivora	Wolf	I	Low seropositivity (ELISA test)	Confidence intervals		N/A	-
t-test	3	Hartley & English 2005	Body condition	Diprotodontia	Common wombat	IV	Reduced	Paired Student’s t		N/A	-		3.6		1.88																					0.0001				0.0834058	0.4	0.14596	0.7
t-test	3	Hartley & English 2005	Weight	Diprotodontia	Common wombat	IV	Reduced	Paired Student’s t		N/A	-		31.3		24.9																					0.0167				1.10513	5.3	1.00087	4.8
t-test	60	Haustein et al 1996	ECP	Primates	Human	IV		Mann-Whitney U test							23.1		55.3		51.8																							1.73369	11.5	9.10564	60.4	6.28651	41.7
t-test	60	Haustein et al 1997	IgE	Primates	Human	IV		Mann-Whitney U test							83.7		267.7		1603.8																							13.2816	88.1	27.5732	182.9	76.1015	504.8
N/A	81	Hollanders et al 1997	Optical density	Artiodactyla	Pigs	I	increased				+		0.07965		0.2929																									0.00144629	0.03693	0.00814199	0.2079
N/A	46	Hyun et al 2019	Clinical lesion score	Carnivora	Raccoon dog	IV
N/A	46	Hyun et al 2019	Body weight	Carnivora	Raccoon dog	IV
t-test	58	Jayaraj et al 2011	Total IgE	Primates	Human	IV	increased	Wilcoxon signed rank tests			+		47		1620		5000		5000																					#DIV/0!	393.75	#DIV/0!	1239.25	#DIV/0!	1179.75	#DIV/0!	943.25
non-parametric Spearman test	56	Lewis-Jones & Finlay 1995	CDLQI (quality of life score)	Primates	Human	IV	increased	N/A			+		0.38		9.5																									0.097526	0.71	1.44229	10.5
GLM	51	Little et al 1998	White cell blood count	Carnivora	Red foxes	IV	Elevated, increased in both neutrophils and eosinophils	t-test		N/A	-
GLM	51	Little et al 1998	Blood cell count	Carnivora	Red foxes	IV	Anemia	t-test		N/A	-
Chi-squared test	40	Lopez-Olvera et al 2015	KFI (Kidney Fat Index)	Artiodactyla	Iberian ibex	IV	Decreased				-		33.81		17.01		9.12																							0.120273	2.52	0.0434319	0.91	0.0276819	0.58
Chi-squared test	40	Lopez-Olvera et al 2015	KFI (Kidney Fat Index)	Artiodactyla	Iberian ibex	IV	Decreased				-		24.35		13.33		8.37																							0.0759757	1.91	0.0274467	0.69	0.0250601	0.63
Chi-squared test	40	Lopez-Olvera et al 2015	KFI (Kidney Fat Index)	Artiodactyla	Iberian ibex	IV	Decreased				-		27.08		15.34		8.67																							0.146061	4.78	0.0613577	2.008	0.0217563	0.712
ANOVA	44	Martin et al 2018b	Water turnover (efflux)	Diprotodontia	Common wombat	IV	increased	Tukeys test			+		86.09		90.96																									37.03	104.737	15.08	42.6527
ANOVA	44	Martin et al 2018b	Water turnover (influx)	Diprotodontia	Common wombat	IV	increased	Tukeys test			+		86.09		91.1																									37.03	104.737	15.75	44.5477
ANOVA	44	Martin et al 2018b	Field metabolic rate (ml CO2)	Diprotodontia	Common wombat	IV	decreased	Tukeys test			-		0.419		0.298																									0.07	0.19799	0.01	0.0282843
ANOVA	44	Martin et al 2018b	grazing time	Diprotodontia	Common wombat	IV	decreased	Tukeys test			-		39.8		35.2		27																							1	2.82843	1	2.7
ANOVA	49	Martinez et al 2020	inflammatory cells	Carnivora	Wolf	I		Tukey test							1175.2																											#DIV/0!	135.9
ANOVA	49	Martinez et al 2020	inflammatory cells	Carnivora	Fox	IV		Tukey test							1636.4																											#DIV/0!	195.8
ANOVA	49	Martinez et al 2020	inflammatory cells	Artiodactyla	Chamois	IV		Tukey test							1242.4																											#DIV/0!	232.4
ANOVA	49	Martinez et al 2020	inflammatory cells	Artiodactyla	Red deer	IV		Tukey test							1239.6																											#DIV/0!	137.3
ANOVA	49	Martinez et al 2020	macrophage (Iba1)	Carnivora	Wolf	I		Tukey test							35.59																											#DIV/0!	4.11
ANOVA	49	Martinez et al 2020	macrophage (Iba1)	Carnivora	Fox	IV		Tukey test							29.11																											#DIV/0!	7.94
ANOVA	49	Martinez et al 2020	macrophage (Iba1)	Artiodactyla	Chamois	IV		Tukey test							25.7																											#DIV/0!	9.6
ANOVA	49	Martinez et al 2020	macrophage (Iba1)	Artiodactyla	Red deer	IV		Tukey test							22.57																											#DIV/0!	3.96
ANOVA	49	Martinez et al 2020	Plasma cells (lambda chain)	Carnivora	Wolf	I		Tukey test							6.61																											#DIV/0!	0.97
ANOVA	49	Martinez et al 2020	Plasma cells (lambda chain)	Carnivora	Fox	IV		Tukey test							6.56																											#DIV/0!	1.29
ANOVA	49	Martinez et al 2020	Plasma cells (lambda chain)	Artiodactyla	Chamois	IV		Tukey test							2.99																											#DIV/0!	0.28
ANOVA	49	Martinez et al 2020	Plasma cells (lambda chain)	Artiodactyla	Red deer	IV		Tukey test							6.31																											#DIV/0!	3.19
ANOVA	49	Martinez et al 2020	CD3 (T lymphocytes)	Carnivora	Wolf	I		Tukey test							4.88																											#DIV/0!	1.88
ANOVA	49	Martinez et al 2020	CD3 (T lymphocytes)	Carnivora	Fox	IV		Tukey test							3.39																											#DIV/0!	1.53
ANOVA	49	Martinez et al 2020	CD3 (T lymphocytes)	Artiodactyla	Chamois	IV		Tukey test							7.15																											#DIV/0!	3.59
ANOVA	49	Martinez et al 2020	CD3 (T lymphocytes)	Artiodactyla	Red deer	IV		Tukey test							5.59																											#DIV/0!	1.49
ANOVA	49	Martinez et al 2020	CD20 (B lymphocytes)	Carnivora	Wolf	I		Tukey test							5.6																											#DIV/0!	2.08
ANOVA	49	Martinez et al 2020	CD20 (B lymphocytes)	Carnivora	Fox	IV		Tukey test							3.33																											#DIV/0!	0.9
ANOVA	49	Martinez et al 2020	CD20 (B lymphocytes)	Artiodactyla	Chamois	IV		Tukey test							3.31																											#DIV/0!	0.93
ANOVA	49	Martinez et al 2020	CD20 (B lymphocytes)	Artiodactyla	Red deer	IV		Tukey test							4.42																											#DIV/0!	1.87
Non-parametric test	31	Millan et al 2010	Body condition	Lagomorpha	Rabbit	I	Cachectic with poor body condition	Mann-Whitney test		N/A	-		2		3.2																					0.01				0.212132	1.2	0.212132	1.2
GLM	18	Newman et al 2002	Kidney fat scores	Carnivora	Red foxes	IV	Reduction in fat reserves	F		24.01	-
ANOVA	45	Nwufoh et al 2018	Pruritus	Carnivora	Dog	I	No effect	Wilcoxon signed sum rank test			0	0.44	0		3.67		2.89																							0.254034	0.98387	0.254034	0.98387	0.254034	0.98387
ANOVA	45	Nwufoh et al 2018	Alopecia	Carnivora	Dog	I	No effect	Wilcoxon signed sum rank test			0	0.38	0		3.11		2																							0.219393	0.849706	0.219393	0.849706	0.219393	0.849706
ANOVA	45	Nwufoh et al 2018	Erythema	Carnivora	Dog	I	No effect	Wilcoxon signed sum rank test			0	0.2	0		1.44		0.22																							0.11547	0.447214	0.11547	0.447214	0.11547	0.447214
AnOVA	45	Nwufoh et al 2018	Papules	Carnivora	Dog	I	No effect	Wilcoxon signed sum rank test			0	0.16	0		1.11		0.22																							0.092376	0.357771	0.092376	0.357771	0.092376	0.357771
ANOVA	45	Nwufoh et al 2018	Crust formation	Carnivora	Dog	I	No effect	Wilcoxon signed sum rank test			0	0.29	0		1.89		1.11																							0.167432	0.64846	0.167432	0.64846	0.167432	0.64846
ANOVA	45	Nwufoh et al 2018	Weight gain (exp.)	Carnivora	Dog	I		Wilcoxon signed sum rank test							9		9.3		10.2		10.8	12.88																				0.31	0.693181	0.3	0.67082	0.37	0.827345	0.25	0
ANOVA	45	Nwufoh et al 2018	Weight gain (Nat.)	Carnivora	Dog	I		Wilcoxon signed sum rank test							12		12.26		13.2		13.72	14.2																				0.83	1.85594	0.79	1.76649	0.58	1.29692	0.38	0
ANOVA	45	Nwufoh et al 2018	Weight gain (env.)	Carnivora	Dog	I		Wilcoxon signed sum rank test							10.2		10.68		11.18		12.04	12.66																				1.06	2.37023	1.13	2.52676	1.01	2.25843	0.88	0
ANOVA	48	Nwufoh et al 2019	ELISA (OD values)	Carnivora	Dog	I		Duncan's multiple range test							20.45		33.78		94.88		0															0.001				0		0.653197	4.8	1.42887	10.5	2.06846	15.2	0	0
ANOVA	50	Nwufoh et al 2020	Plasma cells	Carnivora	Dog	I	no effect	t-test			0		0		0		0		0																	0.05				0	0	0	0	0	0	0	0
1-way ANOVA	20	Pence et al 1983	Total protein	Carnivora	Coyotes	I	Reduced			N/A	-
1-way ANOVA	20	Pence et al 1983	Alpha globulins	Carnivora	Coyotes	I	Reduced			N/A	-
1-way ANOVA	20	Pence et al 1983	Beta globulins	Carnivora	Coyotes	I	Reduced			N/A	-
1-way ANOVA	20	Pence et al 1983	Gamma globulins	Carnivora	Coyotes	I	Elevated			N/A	+
1-way ANOVA	20	Pence et al 1983	Albumin	Carnivora	Coyotes	I	Reduced			N/A	-
1-way ANOVA	20	Pence et al 1983	BUN (Blood urea nitrogen)	Carnivora	Coyotes	I	Reduced			N/A	-
1-way ANOVA	20	Pence et al 1983	Glucose	Carnivora	Coyotes	I	Reduced			N/A	-
1-way ANOVA	20	Pence et al 1983	Creatinine phosphokinase	Carnivora	Coyotes	I	Reduced			N/A	-
1-way ANOVA	20	Pence et al 1983	Total bilirrubin	Carnivora	Coyotes	I	Elevated			N/A	+
1-way ANOVA	20	Pence et al 1983	Serum Alkalin phosphatase	Carnivora	Coyotes	I	Reduced			N/A	-
1-way ANOVA	20	Pence et al 1983	Calcium	Carnivora	Coyotes	I	Reduced			N/A	-
1-way ANOVA	20	Pence et al 1983	Phosphorus	Carnivora	Coyotes	I	Elevated			N/A	+
1-way ANOVA	20	Pence et al 1983	Mean weight	Carnivora	Coyotes	I	Increased			N/A	+		8.96557		9.06964		9.16735																							0.0889744	1.65023	0.394579	7.31834	0.0817118	1.51553
Mann-Whitney test	23	Perez et al 1999	Basophils	Artiodactyla	Iberian ibex	IV	no effect	N/A			0		0		0																		0.07							0	0	0	0
LDA	33	Perez et al 2011	Average true lesion surface	Artiodactyla	Iberian wild goat	IV	increased	N/A			+		6.8		8.9		9.9		26.9		61.34																			0	0	3.2	7.15542	3.2	9.6	5.1	21.0278	5.8	33.3185
LDA	33	Perez et al 2011	Mite load	Artiodactyla	Iberian wild goat	IV	increased	N/A			+		24.81		1754.82		1323.74		3901.24		9724.12																			24.8	0	1182.8	0	551.2	0	988.1	0	1161.1	0
MANOVA	2	Perez et al 2015	Body weight	Artiodactyla	Iberian ibex	IV	Decreased	Student's t-test		N/A	-		58.159		53.152		46.08		15.125																					0.95439	11.13	0.778604	9.08	0.692854	8.08	0.65684	7.66
t-test	92	Rahman et al 2010	AGP	Artiodactyla	Alpine Ibex	I		Mann-Whitney U test
N/A	22	Randhawa et al 1997	Total plasma protein	Artiodactyla	Buffalo	IV	Reduced	N/A		N/A	-		74.4		50.3																									1	0	0.9	1.8
N/A	22	Randhawa et al 1997	Albumin	Artiodactyla	Buffalo	IV	Reduced	N/A		N/A	-		33.5		25.8																									0	0	0.9	1.8
N/A	22	Randhawa et al 1997	Plasma urea nitrogen	Artiodactyla	Buffalo	IV	Reduced	N/A		N/A	-		14.6		9.58																									0.5	0	0.89	1.78
N/A	22	Randhawa et al 1997	AST (Alanine aminotransferase)	Artiodactyla	Buffalo	IV	Normal parameters	N/A		N/A	0		134.6		97																									4.36	0	8.58	17.16
N/A	22	Randhawa et al 1997	GGT (gama glutamyl transferase)	Artiodactyla	Buffalo	IV	Normal parameters	N/A		N/A	0		16.8		17.4																									0.82	0	1.14	2.28
N/A	22	Randhawa et al 1997	ALP	Artiodactyla	Buffalo	IV	Normal parameters	N/A		N/A	0		113.9		21.05																									4.25	0	23.7	47.4
	97	Rehbein et al 2003	Weight gain	Artiodactyla	Bull	I							76		58.8																									4.675	18.7	5.275	21.1
	97	Rehbein et al 2003	Fat thickness	Artiodactyla	Bull	I							1.8		2																									0.175	0.7	0.225	0.9
	97	Rehbein et al 2003	Omental fat	Artiodactyla	Bull	I							3.657		3.066																									0.288	1.152	0.25925	1.037
	97	Rehbein et al 2003	Kidney fat	Artiodactyla	Bull	I							3.853		2.347																									0.27825	1.113	0.21975	0.879
	97	Rehbein et al 2003	Adrenal glands	Artiodactyla	Bull	I							19.3		23.6																									0.6	2.4	0.575	2.3
	97	Rehbein et al 2003	Prescapular lymph nodes	Artiodactyla	Bull	I							126.8		265.6																									7.625	30.5	35.775	143.1
	97	Rehbein et al 2003	Precrucal lymph nodes	Artiodactyla	Bull	I							78		143																									6.175	24.7	22.075	88.3
	97	Rehbein et al 2003	Relative adrenal weight	Artiodactyla	Bull	I							0.038		0.049																									0.00125	0.005	0.00125	0.005
	97	Rehbein et al 2003	Adrenal index	Artiodactyla	Bull	I							3.57		5.09																									0.18	0.72	0.25	1
Kruskal-Wallis	54	Rudd et al 2019	Nucleated red blood cells	Carnivora	San Joaquin kit fox	IV		Dunn's test							8.7																											#DIV/0!	1.5
Kruskal-Wallis	54	Rudd et al 2019	Reticulocytes	Carnivora	San Joaquin kit fox	IV		Dunn's test							96.8																											#DIV/0!	50.3
Kruskal-Wallis	54	Rudd et al 2019	Platelets	Carnivora	San Joaquin kit fox	IV		Dunn's test							403.4																											#DIV/0!	120.2
Kruskal-Wallis	54	Rudd et al 2019	Alanine transferase	Carnivora	San Joaquin kit fox	IV		Dunn's test							76.6																											#DIV/0!	41.4
Kruskal-Wallis	54	Rudd et al 2019	Amylase	Carnivora	San Joaquin kit fox	IV		Dunn's test							222																											#DIV/0!	64.6
t-test	16	Ruykys et al 2013	Body condition-weight adult wombats	Diprotodontia	Southern hairy-nosed wombat	IV	Emaciation and reduced body weight gain in most affected individuals	Student's 2 sample t-test	1	N/A	-		23.5		24.2		24.5																			0.006				0.390942	2.3	0.390942	3.2	0.59863	4.9
t-test	16	Ruykys et al 2013	Monocytes	Diprotodontia	Southern hairy-nosed wombat	IV	Increased	Student's 2 sample t-test		N/A	+
t-test	16	Ruykys et al 2013	Eosinophils	Diprotodontia	Southern hairy-nosed wombat	IV	Increased	Student's 2 sample t-test		N/A	+
t-test	16	Ruykys et al 2013	Sodium	Diprotodontia	Southern hairy-nosed wombat	IV	Increased	Student's 2 sample t-test		N/A	+
t-test	16	Ruykys et al 2013	Potassium	Diprotodontia	Southern hairy-nosed wombat	IV	Normal parameters	Student's 2 sample t-test		N/A	-
t-test	16	Ruykys et al 2013	Chloride	Diprotodontia	Southern hairy-nosed wombat	IV	Normal parameters	Student's 2 sample t-test		N/A	-
t-test	16	Ruykys et al 2013	Urea	Diprotodontia	Southern hairy-nosed wombat	IV	Increased	Student's 2 sample t-test		N/A	+
t-test	16	Ruykys et al 2013	Calcium	Diprotodontia	Southern hairy-nosed wombat	IV	Normal parameters	Student's 2 sample t-test		N/A	-
t-test	16	Ruykys et al 2013	Phosphate	Diprotodontia	Southern hairy-nosed wombat	IV	Normal parameters	Student's 2 sample t-test		N/A	-
t-test	16	Ruykys et al 2013	Total bilirrubin	Diprotodontia	Southern hairy-nosed wombat	IV	Normal parameters	Student's 2 sample t-test		N/A	-
t-test	16	Ruykys et al 2013	Alkaline phosphatase	Diprotodontia	Southern hairy-nosed wombat	IV	Normal parameters	Student's 2 sample t-test		N/A	-
t-test	16	Ruykys et al 2013	AST (Aspartate aminotransferase)	Diprotodontia	Southern hairy-nosed wombat	IV	Normal parameters	Student's 2 sample t-test		N/A	-
t-test	16	Ruykys et al 2013	Cholesterol	Diprotodontia	Southern hairy-nosed wombat	IV	Normal parameters	Student's 2 sample t-test		N/A	-
t-test	16	Ruykys et al 2013	Albumin	Diprotodontia	Southern hairy-nosed wombat	IV	Normal parameters	Student's 2 sample t-test		N/A	-
ANOVA	35	Seddiek et al 2013	Index scoring	Lagomorpha	Rabbit	I	increased	Duncan's t-test		N/A	+		0		2		2.6		3.6		4												0.2	0.4		0.05				0	0	0	0	0.25	0.790569	0.25	0.790569	0	0
ANOVA	35	Seddiek et al 2013	Body weight	Lagomorpha	Rabbit	I	no effect	Duncan's t-test		N/A	0		757		755.9																		757.1	756.6						1.46	4.61693	1.95	6.16644
t-test	82	Shen et al 2020	lesion score	Lagomorpha	Rabbit	I	Increased						0		2.1		1.7		2.8		4.5																			0	0	0.27828	0.88	0.211873	0.67	0.3605	1.14	0.167601	0.53
GLM	43	Simpson et al 2016	Body condition/ mange severity	Diprotodontia	Common wombat	IV	Reduced with mange sev.	Simple linear regression		N/A
GLM	43	Simpson et al 2016	Thermal differential	Diprotodontia	Common wombat	IV	Heat loss	Simple linear regression		N/A
t-test	15	Skerratt et al 1999	Body condition	Diprotodontia	Common wombat	IV	Decreased body condition,lack of subcutaneous fat	Student's 2 sample t-test		N/A	-		8.3		3.8																									0.7	1.56525	0.5	1.41421
t-test	15	Skerratt et al 1999	Creatinine	Diprotodontia	Common wombat	IV	Elevated	Student's 2 sample t-test 2 tailed		N/A	+		0.07		0.05																									0	0	0	0
t-test	73	Toet et al 2014	Transferrin	Artiodactyla	Pigs	I		Mann-Whitney U-test
t-test	73	Toet et al 2014	Ferritin	Artiodactyla	Pigs	I		Mann-Whitney U-test
t-test	73	Toet et al 2014	Albumin	Artiodactyla	Pigs	I		Mann-Whitney U-test
t-test	73	Toet et al 2014	Lactoferrin	Artiodactyla	Pigs	I		Mann-Whitney U-test
t-test	73	Toet et al 2014	Hemaglobin	Artiodactyla	Pigs	I		Mann-Whitney U-test
t-test	73	Toet et al 2014	Haptoglobin	Artiodactyla	Pigs	I		Mann-Whitney U-test
chi-squared test	64	Wang et al 2012	APACHE II score	Primates	Human	IV	increased	Fisher's exact test			+		13		19																									0.360288	4.5	0.340272	4.25
ANOVA	47	Wei et al 2019	Body weight (QX rabbit)	Lagomorpha	Rabbit	I	No effect	Duncan's multiple range test			0		2797.44		2280.44		2528.28		2749.28																	0.05				25.72	154.32	25.585	153.51	24.1	144.6	24.6233	147.74
ANOVA	47	Wei et al 2019	Body weight (IRA rabbit)	Lagomorpha	Rabbit	I	decreased	Duncan's multiple range test			-		3116.11		2495.33		2737.78		2980.94																	0.05				30.0733	180.44	33.1583	198.95	31.875	191.25	31.0633	186.38
ANOVA	47	Wei et al 2019	Body weight variation (QX)	Lagomorpha	Rabbit	I	No effect	Duncan's multiple range test			0		526.11		0		247.83		468.83																	0.05				4.1	24.6	0	0	4.05833	24.35	3.52	21.12
ANOVA	47	Wei et al 2019	Body weight variation (IRA rabbit)	Lagomorpha	Rabbit	I	No effect	Duncan's multiple range test			0		634.78		0		242.44		485.61																	0.05				4.40167	26.41	0	0	3.85667	23.14	4.50667	27.04
ANOVA	47	Wei et al 2019	Relative body weight gain (QX)	Lagomorpha	Rabbit	I	No effect	Duncan's multiple range test			0		23.29		0		10.94		20.67																	0.05				0.358333	2.15	0	0	0.253333	1.52	0.321667	1.93
ANOVA	47	Wei et al 2019	Relative body weight gain (IRA)	Lagomorpha	Rabbit	I	No effect	Duncan's multiple range test			0		25.74		0		9.81		19.63																	0.05				0.421667	2.53	0	0	0.256667	1.54	0.398333	2.39
ANOVA	47	Wei et al 2019	Lesion score (QX)	Lagomorpha	Rabbit	I	increased	Duncan's multiple range test			+		0		0.72		1.61		2.5		3.56															0.05				0	0	0.095	0.57	0.101667	0.61	0.103333	0.62	0.13	0.78
ANOVA	47	Wei et al 2019	Lesion score (IRA)	Lagomorpha	Rabbit	I	increased	Duncan's multiple range test			+		0		1.39		2.33		3.28		4.33															0.05				0	0	0.101667	0.61	0.115	0.69	0.125	0.75	0.115	0.69
ANOVA	28	Wicks & Clark 2005	Leucocytes	Diprotodontia	Southern brown bandicoot	IV									3.5																											0.173649	1.4
ANOVA	28	Wicks & Clark 2005	Erythrocytes	Diprotodontia	Southern brown bandicoot	IV									6.96																											0.0694595	0.56
ANOVA	28	Wicks & Clark 2005	Hemaglobin	Diprotodontia	Southern brown bandicoot	IV									145																											1.23468	9.8
ANOVA	28	Wicks & Clark 2005	Hematocrit	Diprotodontia	Southern brown bandicoot	IV									0.43																											0.00496139	0.04
ANOVA	28	Wicks & Clark 2005	Packed cell volume	Diprotodontia	Southern brown bandicoot	IV									0.41																											0.0053936	0.04
ANOVA	28	Wicks & Clark 2005	Plasma total solids	Diprotodontia	Southern brown bandicoot	IV									59																											0.721239	5.3
ANOVA	28	Wicks & Clark 2005	Fibrinogen	Diprotodontia	Southern brown bandicoot	IV									2.6																											0.175038	1.2
ANOVA	28	Wicks & Clark 2005	MCV (mean corpuscular volume)	Diprotodontia	Southern brown bandicoot	IV									61.4																											0.28528	2.3
ANOVA	28	Wicks & Clark 2005	MCHC (mean corpuscular hemoglobin concentration)	Diprotodontia	Southern brown bandicoot	IV									338																											1.38587	11
ANOVA	28	Wicks & Clark 2005	Erythrocytes distribution width	Diprotodontia	Southern brown bandicoot	IV									11																											0.0992278	0.8
ANOVA	28	Wicks & Clark 2005	Neutrophils	Diprotodontia	Southern brown bandicoot	IV									1.34																											0.0967471	0.78
ANOVA	28	Wicks & Clark 2005	Eosinophils	Diprotodontia	Southern brown bandicoot	IV									0.31																											0.0260473	0.21
ANOVA	28	Wicks & Clark 2005	Basophils	Diprotodontia	Southern brown bandicoot	IV									0.01																											0.00124035	0.01
ANOVA	28	Wicks & Clark 2005	Monocytes	Diprotodontia	Southern brown bandicoot	IV									0.04																											0.00620174	0.05
ANOVA	28	Wicks & Clark 2005	Lymphocytes	Diprotodontia	Southern brown bandicoot	IV									1.74																											0.137679	1.11
ANOVA	28	Wicks & Clark 2005	Annular leucocytes	Diprotodontia	Southern brown bandicoot	IV									0.07																											0.00992278	0.08
ANOVA	28	Wicks & Clark 2005	% cirkulating RBC	Diprotodontia	Southern brown bandicoot	IV									0.8																											0.11094	0.8
ANOVA	28	Wicks & Clark 2005	Nucleated erythrocytes	Diprotodontia	Southern brown bandicoot	IV									0.8																											0.194145	1.4
ANOVA	28	Wicks & Clark 2005	% mature erythrocytes	Diprotodontia	Southern brown bandicoot	IV									0.1																											0.027735	0.2
ANOVA	72	Zhang et al 2012	lesion score	Lagomorpha	Rabbit	I	increased	Dunnett's test			+		0		2.08		2.36		2.7		3.06																			0	0	0.39	0.955301	0.16	0.391918	0.1	0.244949	0.1	0.244949
N/A	57	Amer et al 1995	Mast cells	Mast cells	Primates	Human	I	increased				+		0		9																									0.182574	1	0.684653	3.75
[truncated: 85 more columns]
